# Supplementary material for: A survey of Phrurolithidae spiders from Jinggang Mountain National Nature Reserve, Jiangxi Province, China
Source: Zookeys. 2020 Jul 8;947:1–37. doi: 10.3897/zookeys.947.51175 (PMC7363721; doi:10.3897/zookeys.947.51175)
Supplement: XML Treatment for Alboculus zhejiangensis [file zookeys.947.51175-treatment2.xml]

<!DOCTYPE tp:taxon-treatment
  PUBLIC "-//TaxonX//DTD Taxonomic Treatment Publishing DTD v0 20100105//EN" "tax-treatment-NSO.dtd">
<tp:taxon-treatment xmlns:tp="http://www.plazi.org/taxpub"><tp:treatment-meta><kwd-group><label>Taxon classification</label><kwd><named-content xmlns:xlink="http://www.w3.org/1999/xlink" content-type="kingdom">Animalia</named-content></kwd><kwd><named-content xmlns:xlink="http://www.w3.org/1999/xlink" content-type="order">Araneae</named-content></kwd><kwd><named-content xmlns:xlink="http://www.w3.org/1999/xlink" content-type="family">Phrurolithidae</named-content></kwd></kwd-group><mixed-citation publication-type="journal"><person-group><name><surname>Liu</surname><given-names>Ke-Ke</given-names></name><name><surname>Luo</surname><given-names>Hui-Pu</given-names></name><name><surname>Ying</surname><given-names>Yuan-Hao</given-names></name><name><surname>Xiao</surname><given-names>Yu-Xin</given-names></name><name><surname>Xu</surname><given-names>Xiang</given-names></name><name><surname>Xiao</surname><given-names>Yong-Hong</given-names></name></person-group><article-title>A survey of <tp:taxon-name><tp:taxon-name-part taxon-name-part-type="family">Phrurolithidae</tp:taxon-name-part></tp:taxon-name> spiders from Jinggang Mountain National Nature Reserve, Jiangxi Province, China</article-title><source>Zookeys</source><day>08</day><month>7</month><year>2020</year><volume>947</volume><fpage>1</fpage><lpage>37</lpage><pub-id pub-id-type="doi">10.3897/zookeys.947.51175</pub-id></mixed-citation></tp:treatment-meta><tp:nomenclature><tp:taxon-name><object-id xmlns:xlink="http://www.w3.org/1999/xlink" content-type="arpha" xlink:type="simple">9C93703B-8727-5671-86C5-95F64BB7F6EC</object-id>
              <tp:taxon-name-part taxon-name-part-type="genus" reg="Alboculus">Alboculus</tp:taxon-name-part>
              <tp:taxon-name-part taxon-name-part-type="species" reg="zhejiangensis">zhejiangensis</tp:taxon-name-part>
            </tp:taxon-name><tp:taxon-authority>(Song &amp; Kim, 1991)</tp:taxon-authority><tp:taxon-status xmlns:xlink="http://www.w3.org/1999/xlink" xlink:type="simple">comb. nov.</tp:taxon-status><xref ref-type="fig" rid="F2">Figures 1</xref><xref ref-type="fig" rid="F3">, 2</xref><xref ref-type="fig" rid="F4">, 3</xref><xref ref-type="fig" rid="F5">, 4</xref><xref ref-type="fig" rid="F6">, 5</xref><xref ref-type="fig" rid="F7">, 6</xref><tp:nomenclature-citation-list><tp:nomenclature-citation><tp:taxon-name>
                  <tp:taxon-name-part taxon-name-part-type="genus" reg="Phrurolithus">Phrurolithus</tp:taxon-name-part> <tp:taxon-name-part taxon-name-part-type="species" reg="zhejiangensis">zhejiangensis</tp:taxon-name-part></tp:taxon-name><comment>Song &amp; Kim, 1991: 23, figs 16–18 (♀); Song et al. 1999: 412, fig. 240E–F (♀).</comment></tp:nomenclature-citation><tp:nomenclature-citation><tp:taxon-name>
                  <tp:taxon-name-part taxon-name-part-type="genus" reg="Otacilia">Otacilia</tp:taxon-name-part> <tp:taxon-name-part taxon-name-part-type="species" reg="zhejiangensis">zhejiangensis</tp:taxon-name-part></tp:taxon-name><comment>Zamani &amp; Marusik, 2020: 312.</comment></tp:nomenclature-citation></tp:nomenclature-citation-list></tp:nomenclature><tp:treatment-sec sec-type="material" id="SECID0EGXAE"><title>Material examined.</title><p>China: Jiangxi Province, Ji’an City, Jinggangshan County Level City. 2♂, Dalong Town, Yuantou Village, <named-content xmlns:xlink="http://www.w3.org/1999/xlink" content-type="dwc:verbatimCoordinates" xlink:type="simple"><named-content content-type="geo-json" specific-use="{&#34;type&#34;:&#34;Point&#34;,&#34;coordinates&#34;:[114.106000,26.628000]}" id="NCID0EPXAE" xlink:type="simple">26°37'40.8"N, 114°6'21.6"E</named-content></named-content>, 906 m, 5 April 2014, leg. Ke-Ke Liu et al.; 1♀, Longshi Town, Maoping, Shenshan Village, Shenshan, <named-content xmlns:xlink="http://www.w3.org/1999/xlink" content-type="dwc:verbatimCoordinates" xlink:type="simple"><named-content content-type="geo-json" specific-use="{&#34;type&#34;:&#34;Point&#34;,&#34;coordinates&#34;:[114.074000,26.647000]}" id="NCID0EXXAE" xlink:type="simple">26°38'49.2"N, 114°4'26.4"E</named-content></named-content>, 798 m, 8 August 2015, leg. Ke-ke Liu et al.</p></tp:treatment-sec><tp:treatment-sec sec-type="notes" id="SECID0E3XAE"><title>Notes.</title><p>These two collection localities of males and a female of this species are very close and located on both sides of Shenshan Mt. They are assigned in different two adjacent towns in Jinggang Mountain National Nature Reserve, Jiangxi Province, China. Meanwhile, one sub-adult male was also collected on 8 August 2015, which has the same habitus as the males collected on April 5 2014. These males are therefore recognised as corresponding to the conspecific female.</p></tp:treatment-sec><tp:treatment-sec sec-type="diagnosis" id="SECID0EBYAE"><title>Diagnosis.</title><p>This species is easily distinguished from other <tp:taxon-name><tp:taxon-name-part taxon-name-part-type="family">Phrurolithidae</tp:taxon-name-part></tp:taxon-name> spiders by the following combination of morphological characteristics: (1) lacking a layer of black pigment around the <abbrev xmlns:xlink="http://www.w3.org/1999/xlink" xlink:title="posterior median eye" id="ABBRID0EMYAE" xlink:type="simple">PME</abbrev> (Figs <xref ref-type="fig" rid="F2">1A, D</xref>, <xref ref-type="fig" rid="F4">3A</xref>) (vs. <abbrev xmlns:xlink="http://www.w3.org/1999/xlink" xlink:title="posterior median eye" id="ABBRID0EYYAE" xlink:type="simple">PME</abbrev> with black pigment); (2) lacking distinct longitudinal and radial stripes on the dorsal carapace (Figs <xref ref-type="fig" rid="F2">1A, D</xref>, <xref ref-type="fig" rid="F4">3A</xref>) (vs. black longitudinal or radial stripes present); (3) lacking chevron-shaped marking on abdominal dorsum (Figs <xref ref-type="fig" rid="F2">1A</xref>, <xref ref-type="fig" rid="F4">3A</xref>) (vs. with at least two chevron-shaped markings); (4) male palpal tibia with a single retrolateral apophysis (Figs <xref ref-type="fig" rid="F3">2A–C</xref>, <xref ref-type="fig" rid="F7">6A, B, D</xref>) (vs. two tibial apophyses present); (5) female epigyne (Fig. <xref ref-type="fig" rid="F4">3C, D</xref>) with the glandular appendages slender (vs. relatively short and thick), and the spermathecal tail club-shaped (vs. without a spermathecal tail).</p></tp:treatment-sec><tp:treatment-sec sec-type="description" id="SECID0EYZAE"><title>Description.</title><p><bold>Male.</bold> Habitus as in Fig. <xref ref-type="fig" rid="F2">1A−C</xref>. Total length 2.50, carapace 1.18 long, 0.90 wide. <bold><italic>Eye</italic></bold> sizes and interdistances: <abbrev xmlns:xlink="http://www.w3.org/1999/xlink" xlink:title="anterior median eye" id="ABBRID0EH1AE" xlink:type="simple">AME</abbrev> 0.06, <abbrev xmlns:xlink="http://www.w3.org/1999/xlink" xlink:title="anterior lateral eye" id="ABBRID0EL1AE" xlink:type="simple">ALE</abbrev> 0.07, <abbrev xmlns:xlink="http://www.w3.org/1999/xlink" xlink:title="posterior median eye" id="ABBRID0EP1AE" xlink:type="simple">PME</abbrev> 0.06, <abbrev xmlns:xlink="http://www.w3.org/1999/xlink" xlink:title="posterior lateral eye" id="ABBRID0ET1AE" xlink:type="simple">PLE</abbrev> 0.06; <abbrev xmlns:xlink="http://www.w3.org/1999/xlink" xlink:title="anterior lateral eye" id="ABBRID0EX1AE" xlink:type="simple">ALE</abbrev>−<abbrev xmlns:xlink="http://www.w3.org/1999/xlink" xlink:title="anterior median eye" id="ABBRID0E21AE" xlink:type="simple">AME</abbrev> 0.02, <abbrev xmlns:xlink="http://www.w3.org/1999/xlink" xlink:title="anterior median eye" id="ABBRID0E61AE" xlink:type="simple">AME</abbrev>–<abbrev xmlns:xlink="http://www.w3.org/1999/xlink" xlink:title="anterior median eye" id="ABBRID0ED2AE" xlink:type="simple">AME</abbrev> 0.04, <abbrev xmlns:xlink="http://www.w3.org/1999/xlink" xlink:title="posterior lateral eye" id="ABBRID0EH2AE" xlink:type="simple">PLE</abbrev>−<abbrev xmlns:xlink="http://www.w3.org/1999/xlink" xlink:title="posterior median eye" id="ABBRID0EL2AE" xlink:type="simple">PME</abbrev> 0.06, <abbrev xmlns:xlink="http://www.w3.org/1999/xlink" xlink:title="posterior median eye" id="ABBRID0EP2AE" xlink:type="simple">PME</abbrev>–<abbrev xmlns:xlink="http://www.w3.org/1999/xlink" xlink:title="posterior median eye" id="ABBRID0ET2AE" xlink:type="simple">PME</abbrev> 0.06, <abbrev xmlns:xlink="http://www.w3.org/1999/xlink" xlink:title="anterior lateral eye" id="ABBRID0EX2AE" xlink:type="simple">ALE</abbrev>−<abbrev xmlns:xlink="http://www.w3.org/1999/xlink" xlink:title="anterior lateral eye" id="ABBRID0E22AE" xlink:type="simple">ALE</abbrev> 0.21, <abbrev xmlns:xlink="http://www.w3.org/1999/xlink" xlink:title="posterior lateral eye" id="ABBRID0E62AE" xlink:type="simple">PLE</abbrev>−<abbrev xmlns:xlink="http://www.w3.org/1999/xlink" xlink:title="posterior lateral eye" id="ABBRID0ED3AE" xlink:type="simple">PLE</abbrev> 0.28, <abbrev xmlns:xlink="http://www.w3.org/1999/xlink" xlink:title="anterior lateral eye" id="ABBRID0EH3AE" xlink:type="simple">ALE</abbrev>−<abbrev xmlns:xlink="http://www.w3.org/1999/xlink" xlink:title="posterior lateral eye" id="ABBRID0EL3AE" xlink:type="simple">PLE</abbrev> 0.05, <abbrev xmlns:xlink="http://www.w3.org/1999/xlink" xlink:title="anterior median eye" id="ABBRID0EP3AE" xlink:type="simple">AME</abbrev>−<abbrev xmlns:xlink="http://www.w3.org/1999/xlink" xlink:title="posterior median eye" id="ABBRID0ET3AE" xlink:type="simple">PME</abbrev> 0.06, <abbrev xmlns:xlink="http://www.w3.org/1999/xlink" xlink:title="anterior lateral eye" id="ABBRID0EX3AE" xlink:type="simple">ALE</abbrev>−<abbrev xmlns:xlink="http://www.w3.org/1999/xlink" xlink:title="posterior median eye" id="ABBRID0E23AE" xlink:type="simple">PME</abbrev> 0.11. <abbrev xmlns:xlink="http://www.w3.org/1999/xlink" xlink:title="median ocular area" id="ABBRID0E63AE" xlink:type="simple">MOA</abbrev> 0.17 long, front width 0.17, back width 0.19. Cervical groove distinct. Radial furrow and fovea indistinct. <bold><italic>Chelicerae</italic></bold> (Figs <xref ref-type="fig" rid="F3">2A, B</xref>, <xref ref-type="fig" rid="F5">4</xref>): with two frontal spines long and short, three promarginal (proximal largest, distal smallest) and two retromarginal teeth (distal larger); promargin with one escort seta, a row of rake setae, a row of whisker setae; retromargin with one escort seta; the other row of whisker setae present near the cheliceral base in retrolateral view; near base of fang with a prolateral and a retrolateral slit sensillum. Sternum with strongly rebordered margins (Fig. <xref ref-type="fig" rid="F2">1B</xref>). Leg measurements: I 3.21 (0.94, 0.39, 0.87, 0.62, 0.39); II 2.67 (0.81, 0.36, 0.66, 0.49, 0.35); III 2.48 (0.67, 0.31, 0.55, 0.57, 0.38); IV 3.59 (0.96, 0.37, 0.82, 0.92, 0.52). <bold><italic>Leg</italic></bold> setae: metatarsi I, II, and IV with a long trichobothrium, as long as tarsus; tarsi I−IV with 2−4 trichobothria each; tarsal claws with 5−12 pseudotenent setae each, superior tarsal claw with two teeth. Tarsal organ teardrop shaped (Fig. <xref ref-type="fig" rid="F6">5K</xref>). Tarsal slit sensillum present. Leg spination: femur I pv11; tibiae I v22222, II v222; metatarsi I pv1111, rv111, II pv111, rv11. Abdomen elongate elliptical in dorsal view (Fig. <xref ref-type="fig" rid="F2">1A−C</xref>), scutum covering entire dorsum, 1.24 long, 0.69 wide.</p><fig id="F6" position="float" orientation="portrait"><object-id xmlns:xlink="http://www.w3.org/1999/xlink" content-type="doi" xlink:type="simple">10.3897/zookeys.947.51175.figure5</object-id><object-id xmlns:xlink="http://www.w3.org/1999/xlink" content-type="arpha" xlink:type="simple">1E97697B-3066-5791-A3EF-6E87F46ACBE8</object-id><label>Figure 5.</label><caption><p>SEM micrographs of <italic><tp:taxon-name><tp:taxon-name-part taxon-name-part-type="genus" reg="Alboculus">Alboculus</tp:taxon-name-part> <tp:taxon-name-part taxon-name-part-type="species" reg="zhejiangensis">zhejiangensis</tp:taxon-name-part></tp:taxon-name></italic> (Song &amp; Kim, 1991) comb. nov., male legs <bold>A</bold> right leg I, prolateral view <bold>B</bold> same, tarsus, prolateral view <bold>C</bold> same, tarsal slit sensillum, prolateral view <bold>D</bold> same, tarsal claw and claw tuft setae, prolateral view <bold>E</bold> left leg IV, prolateral view <bold>F</bold> same, metatarsus, white arrow shows the long trichobothrium, prolateral view <bold>G</bold> same, metatarsus-tarsus joint, prolateral view <bold>H</bold> same, tarsus, prolateral view <bold>I</bold> same, tarsal claw and claw tuft setae, prolateral view <bold>J</bold> right tarsal claw I and claw tuft setae, retrolateral view <bold>K</bold> left tarsus IV, detail of tarsal organ, dorsal view <bold>J</bold> left tarsal claw IV and claw tuft setae, dorsal view. Abbreviations: <abbrev xmlns:xlink="http://www.w3.org/1999/xlink" xlink:title="lyriform organ" id="ABBRID0EI6AE" xlink:type="simple">LO</abbrev> – lyriform organ, <abbrev xmlns:xlink="http://www.w3.org/1999/xlink" xlink:title="metatarsal stopper" id="ABBRID0EM6AE" xlink:type="simple">MTS</abbrev> – metatarsal stopper, <abbrev xmlns:xlink="http://www.w3.org/1999/xlink" xlink:title="tarsal organ" id="ABBRID0EQ6AE" xlink:type="simple">TO</abbrev> – tarsal organ.</p></caption><graphic xmlns:xlink="http://www.w3.org/1999/xlink" xlink:href="zookeys-947-001-g006.jpg" position="float" orientation="portrait" xlink:type="simple" id="oo_430141.jpg"><uri content-type="original_file" xlink:type="simple">https://binary.pensoft.net/fig/430141</uri></graphic></fig><p><bold><italic>Colouration</italic></bold> (Fig. <xref ref-type="fig" rid="F2">1A−C</xref>). Carapace yellow, with indistinct radial stripes from median to marginal. Chelicerae, endites, labium, and sternum yellow. Legs yellow, with dark strips on patellae, tibiae and metatarsi I−IV (Figs <xref ref-type="fig" rid="F2">1</xref>, <xref ref-type="fig" rid="F6">5</xref>). Abdomen yellow, with pair of large oval dark spots medially, pair of blade-shaped dark spots on sub-medial part, and semi-circular dark spot posteriorly.</p><p><bold><italic>Palp</italic></bold> (Figs <xref ref-type="fig" rid="F3">2</xref>, <xref ref-type="fig" rid="F7">6</xref>). Femoral apophysis well-developed, width slightly less than half of length, with abundant short setae. Patella unmodified. Tibia with a large retrolateral apophysis, longer than tibia, with sharply pointed and broad base. Cymbium approximately two times longer than wide. Bulb oval, with long V-shaped sperm duct, apophyses absent. Embolus hook-shaped, small, with large base, accompanied by a small tegular apophysis of embolic base, terminal apophysis slightly longer than embolus and surrounded by the embolic base.</p><p><bold>Female.</bold> Habitus as in Fig. <xref ref-type="fig" rid="F4">3A, B</xref>. Total length 2.40, carapace (Fig. <xref ref-type="fig" rid="F4">3A</xref>) 1.01 long, 0.79 wide. <bold><italic>Eye</italic></bold> sizes and interdistances: <abbrev xmlns:xlink="http://www.w3.org/1999/xlink" xlink:title="anterior median eye" id="ABBRID0ELBAG" xlink:type="simple">AME</abbrev> 0.06, <abbrev xmlns:xlink="http://www.w3.org/1999/xlink" xlink:title="anterior lateral eye" id="ABBRID0EPBAG" xlink:type="simple">ALE</abbrev> 0.07, <abbrev xmlns:xlink="http://www.w3.org/1999/xlink" xlink:title="posterior median eye" id="ABBRID0ETBAG" xlink:type="simple">PME</abbrev> 0.05, <abbrev xmlns:xlink="http://www.w3.org/1999/xlink" xlink:title="posterior lateral eye" id="ABBRID0EXBAG" xlink:type="simple">PLE</abbrev> 0.05; <abbrev xmlns:xlink="http://www.w3.org/1999/xlink" xlink:title="anterior lateral eye" id="ABBRID0E2BAG" xlink:type="simple">ALE</abbrev>−<abbrev xmlns:xlink="http://www.w3.org/1999/xlink" xlink:title="anterior median eye" id="ABBRID0E6BAG" xlink:type="simple">AME</abbrev> 0.02, <abbrev xmlns:xlink="http://www.w3.org/1999/xlink" xlink:title="anterior median eye" id="ABBRID0EDCAG" xlink:type="simple">AME</abbrev>–<abbrev xmlns:xlink="http://www.w3.org/1999/xlink" xlink:title="anterior median eye" id="ABBRID0EHCAG" xlink:type="simple">AME</abbrev> 0.04, <abbrev xmlns:xlink="http://www.w3.org/1999/xlink" xlink:title="posterior lateral eye" id="ABBRID0ELCAG" xlink:type="simple">PLE</abbrev>−<abbrev xmlns:xlink="http://www.w3.org/1999/xlink" xlink:title="posterior median eye" id="ABBRID0EPCAG" xlink:type="simple">PME</abbrev> 0.03, <abbrev xmlns:xlink="http://www.w3.org/1999/xlink" xlink:title="posterior median eye" id="ABBRID0ETCAG" xlink:type="simple">PME</abbrev>–<abbrev xmlns:xlink="http://www.w3.org/1999/xlink" xlink:title="posterior median eye" id="ABBRID0EXCAG" xlink:type="simple">PME</abbrev> 0.04, <abbrev xmlns:xlink="http://www.w3.org/1999/xlink" xlink:title="anterior lateral eye" id="ABBRID0E2CAG" xlink:type="simple">ALE</abbrev>−<abbrev xmlns:xlink="http://www.w3.org/1999/xlink" xlink:title="anterior lateral eye" id="ABBRID0E6CAG" xlink:type="simple">ALE</abbrev> 0.17, <abbrev xmlns:xlink="http://www.w3.org/1999/xlink" xlink:title="posterior lateral eye" id="ABBRID0EDDAG" xlink:type="simple">PLE</abbrev>−<abbrev xmlns:xlink="http://www.w3.org/1999/xlink" xlink:title="posterior lateral eye" id="ABBRID0EHDAG" xlink:type="simple">PLE</abbrev> 0.20, <abbrev xmlns:xlink="http://www.w3.org/1999/xlink" xlink:title="anterior lateral eye" id="ABBRID0ELDAG" xlink:type="simple">ALE</abbrev>−<abbrev xmlns:xlink="http://www.w3.org/1999/xlink" xlink:title="posterior lateral eye" id="ABBRID0EPDAG" xlink:type="simple">PLE</abbrev> 0.06, <abbrev xmlns:xlink="http://www.w3.org/1999/xlink" xlink:title="anterior median eye" id="ABBRID0ETDAG" xlink:type="simple">AME</abbrev>−<abbrev xmlns:xlink="http://www.w3.org/1999/xlink" xlink:title="posterior median eye" id="ABBRID0EXDAG" xlink:type="simple">PME</abbrev> 0.06, <abbrev xmlns:xlink="http://www.w3.org/1999/xlink" xlink:title="anterior lateral eye" id="ABBRID0E2DAG" xlink:type="simple">ALE</abbrev>–<abbrev xmlns:xlink="http://www.w3.org/1999/xlink" xlink:title="posterior median eye" id="ABBRID0E6DAG" xlink:type="simple">PME</abbrev> 0.20. <abbrev xmlns:xlink="http://www.w3.org/1999/xlink" xlink:title="median ocular area" id="ABBRID0EDEAG" xlink:type="simple">MOA</abbrev> 0.15 long, front width 0.14, back width 0.14. <bold><italic>Abdomen</italic></bold> (Fig. <xref ref-type="fig" rid="F4">3A</xref>), 1.08 long, 1.19 wide. <bold><italic>Leg</italic></bold> measurements: I 2.73 (0.76, 0.31, 0.71, 0.59, 0.36); II 2.15 (0.65, 0.27, 0.50, 0.49, 0.33); III 1.99 (0.58, 0.25, 0.37, 0.48, 0.31); IV 2.78 (0.79, 0.30, 0.60, 0.68, 0.41). Dorsal scutum absent on abdomen.</p><p><bold><italic>Epigyne</italic></bold> (Fig. <xref ref-type="fig" rid="F4">3C, D</xref>). Anterior fovea separated by weakly sclerotised V-shaped margin, bilaterally with concaved copulatory openings. Copulatory ducts and gland appendages distinctly visible through integument in intact epigyne. Copulatory ducts slender, curved forward, connecting with the oval bursae. Connecting tubes slender, ear-shaped, located at the distal of copulatory ducts, curved backwards to spermathecae, posteriorly with slender glandular appendages. Glandular appendages as long as connecting tubes, extending forwards. Spermathecae globular, separated less than their diameter. Fertilisation duct short, located anteriorly on spermathecae. Spermathecal tails shorter than spermathecal diameter, club-shaped, ectally located.</p></tp:treatment-sec><tp:treatment-sec sec-type="distribution" id="SECID0E3EAG"><title>Distribution.</title><p>Known from Zhejiang and Jiangxi (Map <xref ref-type="fig" rid="F1">1</xref>).</p><fig id="F7" position="float" orientation="portrait"><object-id xmlns:xlink="http://www.w3.org/1999/xlink" content-type="doi" xlink:type="simple">10.3897/zookeys.947.51175.figure6</object-id><object-id xmlns:xlink="http://www.w3.org/1999/xlink" content-type="arpha" xlink:type="simple">D6E688A9-DF87-5B47-91D2-710A02280E55</object-id><label>Figure 6.</label><caption><p>SEM micrographs of <italic><tp:taxon-name><tp:taxon-name-part taxon-name-part-type="genus" reg="Alboculus">Alboculus</tp:taxon-name-part> <tp:taxon-name-part taxon-name-part-type="species" reg="zhejiangensis">zhejiangensis</tp:taxon-name-part></tp:taxon-name></italic> (Song &amp; Kim, 1991) comb. nov., male palp <bold>A</bold> ventral view, showing detail of retrolateral tibial apophysis <bold>B</bold> same, ventro-retrolateral view <bold>C</bold> same, detail showing embolus and distal tegular apophysis <bold>D</bold> same, detail showing retrolateral tibial apophysis <bold>E</bold> palpal femur, prolateral view <bold>F</bold> same, retrolateral view. Scale bars: 0.1 mm (<bold>A, B, E</bold>), 10 µm (<bold>C, D</bold>), 20 µm (<bold>F</bold>). Abbreviations: <abbrev xmlns:xlink="http://www.w3.org/1999/xlink" xlink:title="distal tegular apophysis" id="ABBRID0ELGAG" xlink:type="simple">dTA</abbrev> – distal tegular apophysis, E – embolus, <abbrev xmlns:xlink="http://www.w3.org/1999/xlink" xlink:title="femoral apophysis" id="ABBRID0EPGAG" xlink:type="simple">FA</abbrev> – femoral apophysis, <abbrev xmlns:xlink="http://www.w3.org/1999/xlink" xlink:title="retrolateral tibial apophysis" id="ABBRID0ETGAG" xlink:type="simple">RTA</abbrev> – retrolateral tibial apophysis.</p></caption><graphic xmlns:xlink="http://www.w3.org/1999/xlink" xlink:href="zookeys-947-001-g007.jpg" position="float" orientation="portrait" xlink:type="simple" id="oo_430142.jpg"><uri content-type="original_file" xlink:type="simple">https://binary.pensoft.net/fig/430142</uri></graphic></fig></tp:treatment-sec><tp:treatment-sec><!--Section generated to contain objects referenced in tp:taxon-treatment.--><fig id="F2" position="float" orientation="portrait"><object-id xmlns:xlink="http://www.w3.org/1999/xlink" content-type="doi" xlink:type="simple">10.3897/zookeys.947.51175.figure1</object-id><object-id xmlns:xlink="http://www.w3.org/1999/xlink" content-type="arpha" xlink:type="simple">D52A3BCE-74F5-5ED9-A1D3-62D2543D29AF</object-id><label>Figure 1.</label><caption><p><italic><tp:taxon-name><tp:taxon-name-part taxon-name-part-type="genus" reg="Alboculus">Alboculus</tp:taxon-name-part> <tp:taxon-name-part taxon-name-part-type="species" reg="zhejiangensis">zhejiangensis</tp:taxon-name-part></tp:taxon-name></italic> (Song &amp; Kim, 1991) comb. nov., male <bold>A</bold> habitus, dorsal view, white arrows show the light-coloured, oval posterior median eyes <bold>B</bold> same, ventral view <bold>C</bold> same, lateral view, black arrows showing the long trichobothria on metatarsi II and IV <bold>D</bold> carapace, dorsal view, white arrows show the light-coloured, oval posterior median eyes, black arrow shows the long trichobothrium on metatarsus II <bold>E</bold> right leg I, prolateral view, black arrows showing the dark annulations. Scale bars: 0.2 mm (<bold>A, B</bold>), 0.5 mm (<bold>C, E</bold>), 0.1 mm (<bold>D</bold>).</p></caption><graphic xmlns:xlink="http://www.w3.org/1999/xlink" xlink:href="zookeys-947-001-g001.jpg" position="float" orientation="portrait" xlink:type="simple" id="oo_430136.jpg"><uri content-type="original_file" xlink:type="simple">https://binary.pensoft.net/fig/430136</uri></graphic></fig><fig id="F3" position="float" orientation="portrait"><object-id xmlns:xlink="http://www.w3.org/1999/xlink" content-type="doi" xlink:type="simple">10.3897/zookeys.947.51175.figure2</object-id><object-id xmlns:xlink="http://www.w3.org/1999/xlink" content-type="arpha" xlink:type="simple">40B30F28-E3FC-52B2-A599-96FBDA14DF7D</object-id><label>Figure 2.</label><caption><p><italic><tp:taxon-name><tp:taxon-name-part taxon-name-part-type="genus" reg="Alboculus">Alboculus</tp:taxon-name-part> <tp:taxon-name-part taxon-name-part-type="species" reg="zhejiangensis">zhejiangensis</tp:taxon-name-part></tp:taxon-name></italic> (Song &amp; Kim, 1991) comb. nov., male palp <bold>A</bold> palp, prolateral view <bold>B</bold> same, ventral view <bold>C</bold> same, retrolateral view <bold>D</bold> femur, prolateral view <bold>E</bold> same, ventral view <bold>F</bold> same, retrolateral view. Scale bars: 0.2 mm (<bold>A, B</bold>), 0.1 mm (<bold>C–F</bold>). Abbreviations: <abbrev xmlns:xlink="http://www.w3.org/1999/xlink" xlink:title="distal tegular apophysis" id="ABBRID0EPOAE" xlink:type="simple">dTA</abbrev> – distal tegular apophysis, E – embolus, <abbrev xmlns:xlink="http://www.w3.org/1999/xlink" xlink:title="femoral apophysis" id="ABBRID0ETOAE" xlink:type="simple">FA</abbrev> – femoral apophysis, <abbrev xmlns:xlink="http://www.w3.org/1999/xlink" xlink:title="retrolateral tibial apophysis" id="ABBRID0EXOAE" xlink:type="simple">RTA</abbrev> – retrolateral tibial apophysis, <abbrev xmlns:xlink="http://www.w3.org/1999/xlink" xlink:title="sperm duct" id="ABBRID0E2OAE" xlink:type="simple">SD</abbrev> – sperm duct.</p></caption><graphic xmlns:xlink="http://www.w3.org/1999/xlink" xlink:href="zookeys-947-001-g002.jpg" position="float" orientation="portrait" xlink:type="simple" id="oo_430137.jpg"><uri content-type="original_file" xlink:type="simple">https://binary.pensoft.net/fig/430137</uri></graphic></fig><fig id="F4" position="float" orientation="portrait"><object-id xmlns:xlink="http://www.w3.org/1999/xlink" content-type="doi" xlink:type="simple">10.3897/zookeys.947.51175.figure3</object-id><object-id xmlns:xlink="http://www.w3.org/1999/xlink" content-type="arpha" xlink:type="simple">DAD36CA9-DC5F-595E-A2E6-66B763AE8887</object-id><label>Figure 3.</label><caption><p><italic><tp:taxon-name><tp:taxon-name-part taxon-name-part-type="genus" reg="Alboculus">Alboculus</tp:taxon-name-part> <tp:taxon-name-part taxon-name-part-type="species" reg="zhejiangensis">zhejiangensis</tp:taxon-name-part></tp:taxon-name></italic> (Song &amp; Kim, 1991) comb. nov., female <bold>A</bold> habitus, dorsal view, black arrows show the light-coloured, oval posterior median eyes <bold>B</bold> same, ventral view <bold>C</bold> epigyne, ventral view <bold>D</bold> same, dorsal view, black arrow shows the detail of spermathecal tail. Scale bars: 0.5 mm (<bold>A, B</bold>), 0.1 mm (<bold>C, D</bold>). Abbreviations: B – bursa, <abbrev xmlns:xlink="http://www.w3.org/1999/xlink" xlink:title="copulatory duct" id="ABBRID0EDQAE" xlink:type="simple">CD</abbrev> – copulatory duct, <abbrev xmlns:xlink="http://www.w3.org/1999/xlink" xlink:title="copulatory opening" id="ABBRID0EHQAE" xlink:type="simple">CO</abbrev> – copulatory opening, <abbrev xmlns:xlink="http://www.w3.org/1999/xlink" xlink:title="connecting tube" id="ABBRID0ELQAE" xlink:type="simple">CT</abbrev> – connecting tube, <abbrev xmlns:xlink="http://www.w3.org/1999/xlink" xlink:title="fertilisation duct" id="ABBRID0EPQAE" xlink:type="simple">FD</abbrev> – fertilisation ducts, <abbrev xmlns:xlink="http://www.w3.org/1999/xlink" xlink:title="glandular appendage" id="ABBRID0ETQAE" xlink:type="simple">GA</abbrev> – glandular appendage, <abbrev xmlns:xlink="http://www.w3.org/1999/xlink" xlink:title="spermathecae" id="ABBRID0EXQAE" xlink:type="simple">SP</abbrev> – spermathecae.</p></caption><graphic xmlns:xlink="http://www.w3.org/1999/xlink" xlink:href="zookeys-947-001-g003.jpg" position="float" orientation="portrait" xlink:type="simple" id="oo_430138.jpg"><uri content-type="original_file" xlink:type="simple">https://binary.pensoft.net/fig/430138</uri></graphic></fig><fig id="F5" position="float" orientation="portrait"><object-id xmlns:xlink="http://www.w3.org/1999/xlink" content-type="doi" xlink:type="simple">10.3897/zookeys.947.51175.figure4</object-id><object-id xmlns:xlink="http://www.w3.org/1999/xlink" content-type="arpha" xlink:type="simple">2C8A42E3-B509-5F05-9AE9-1583583AECB9</object-id><label>Figure 4.</label><caption><p>SEM micrographs of <italic><tp:taxon-name><tp:taxon-name-part taxon-name-part-type="genus" reg="Alboculus">Alboculus</tp:taxon-name-part> <tp:taxon-name-part taxon-name-part-type="species" reg="zhejiangensis">zhejiangensis</tp:taxon-name-part></tp:taxon-name></italic> (Song &amp; Kim, 1991) comb. nov., male chelicera <bold>A</bold> frontal view <bold>B</bold> detail of promargin, frontal view <bold>C</bold> posterior view, slightly retrolateral. Abbreviations: <abbrev xmlns:xlink="http://www.w3.org/1999/xlink" xlink:title="promarginal escort seta" id="ABBRID0EXTAE" xlink:type="simple">PES</abbrev> – promarginal escort seta, <abbrev xmlns:xlink="http://www.w3.org/1999/xlink" xlink:title="promarginal rake setae" id="ABBRID0E2TAE" xlink:type="simple">PRS</abbrev> – promarginal rake setae, <abbrev xmlns:xlink="http://www.w3.org/1999/xlink" xlink:title="retromarginal escort seta" id="ABBRID0E6TAE" xlink:type="simple">RES</abbrev> – retromarginal escort seta, <abbrev xmlns:xlink="http://www.w3.org/1999/xlink" xlink:title="slit sensillum" id="ABBRID0EDUAE" xlink:type="simple">SS</abbrev> – slit sensillum, <abbrev xmlns:xlink="http://www.w3.org/1999/xlink" xlink:title="whisker setae" id="ABBRID0EHUAE" xlink:type="simple">WS</abbrev> – whisker setae.</p></caption><graphic xmlns:xlink="http://www.w3.org/1999/xlink" xlink:href="zookeys-947-001-g005.jpg" position="float" orientation="portrait" xlink:type="simple" id="oo_430140.jpg"><uri content-type="original_file" xlink:type="simple">https://binary.pensoft.net/fig/430140</uri></graphic></fig><fig id="F1" position="float" orientation="portrait"><object-id xmlns:xlink="http://www.w3.org/1999/xlink" content-type="doi" xlink:type="simple">10.3897/zookeys.947.51175.map1</object-id><object-id xmlns:xlink="http://www.w3.org/1999/xlink" content-type="arpha" xlink:type="simple">A0DDF80B-ED3B-5F65-A69B-63365B1924AE</object-id><label>Map 1.</label><caption><p>Distribution of <italic><tp:taxon-name><tp:taxon-name-part taxon-name-part-type="genus" reg="Alboculus">Alboculus</tp:taxon-name-part> <tp:taxon-name-part taxon-name-part-type="species" reg="zhejiangensis">zhejiangensis</tp:taxon-name-part></tp:taxon-name></italic> (Song &amp; Kim, 1991), comb. nov., in China.</p></caption><graphic xmlns:xlink="http://www.w3.org/1999/xlink" xlink:href="zookeys-947-001-g004.jpg" position="float" orientation="portrait" xlink:type="simple" id="oo_430139.jpg"><uri content-type="original_file" xlink:type="simple">https://binary.pensoft.net/fig/430139</uri></graphic></fig></tp:treatment-sec></tp:taxon-treatment>
