# Supplementary material for: A survey of Phrurolithidae spiders from Jinggang Mountain National Nature Reserve, Jiangxi Province, China
Source: Zookeys. 2020 Jul 8;947:1–37. doi: 10.3897/zookeys.947.51175 (PMC7363721; doi:10.3897/zookeys.947.51175)
Supplement: XML Treatment for Otacilia [file zookeys.947.51175-treatment3.xml]

<!DOCTYPE tp:taxon-treatment
  PUBLIC "-//TaxonX//DTD Taxonomic Treatment Publishing DTD v0 20100105//EN" "tax-treatment-NSO.dtd">
<tp:taxon-treatment xmlns:tp="http://www.plazi.org/taxpub"><tp:treatment-meta><kwd-group><label>Taxon classification</label><kwd><named-content xmlns:xlink="http://www.w3.org/1999/xlink" content-type="kingdom">Animalia</named-content></kwd><kwd><named-content xmlns:xlink="http://www.w3.org/1999/xlink" content-type="order">Araneae</named-content></kwd><kwd><named-content xmlns:xlink="http://www.w3.org/1999/xlink" content-type="family">Phrurolithidae</named-content></kwd></kwd-group><mixed-citation publication-type="journal"><person-group><name><surname>Liu</surname><given-names>Ke-Ke</given-names></name><name><surname>Luo</surname><given-names>Hui-Pu</given-names></name><name><surname>Ying</surname><given-names>Yuan-Hao</given-names></name><name><surname>Xiao</surname><given-names>Yu-Xin</given-names></name><name><surname>Xu</surname><given-names>Xiang</given-names></name><name><surname>Xiao</surname><given-names>Yong-Hong</given-names></name></person-group><article-title>A survey of <tp:taxon-name><tp:taxon-name-part taxon-name-part-type="family">Phrurolithidae</tp:taxon-name-part></tp:taxon-name> spiders from Jinggang Mountain National Nature Reserve, Jiangxi Province, China</article-title><source>Zookeys</source><day>08</day><month>7</month><year>2020</year><volume>947</volume><fpage>1</fpage><lpage>37</lpage><pub-id pub-id-type="doi">10.3897/zookeys.947.51175</pub-id></mixed-citation></tp:treatment-meta><tp:nomenclature><label>Genus</label><tp:taxon-name><object-id xmlns:xlink="http://www.w3.org/1999/xlink" content-type="arpha" xlink:type="simple">DB734E67-872B-5677-8234-F23D563480E1</object-id>
              <tp:taxon-name-part taxon-name-part-type="genus" reg="Otacilia">Otacilia</tp:taxon-name-part>
            </tp:taxon-name><tp:taxon-authority>Thorell, 1897</tp:taxon-authority></tp:nomenclature><tp:treatment-sec sec-type="Notes."><title>Notes.</title><p>
            
             Currently, there are 99 species included in this genus, with 74 recorded from China. In the last five years, the total number of species from the country has increased considerably, due to the considerable attention paid to them by many arachnologists. They are widely distributed in southern China, such as Hainan (six species), Taiwan (two species), Zhejiang (four species), Yunnan (ten species), Guangxi (two species), Guizhou (five species), Sichuan (eight species), Chongqing (nine species), Hunan (19 species), Hubei (four species) and Jiangxi (seven species) provinces. <xref ref-type="bibr" rid="B8">Jin et al. (2016)</xref> divided <italic><tp:taxon-name><tp:taxon-name-part taxon-name-part-type="genus" reg="Otacilia">Otacilia</tp:taxon-name-part></tp:taxon-name></italic> into five species groups, i.e., the <italic><tp:taxon-name><tp:taxon-name-part taxon-name-part-type="genus" reg="Otacilia"/><tp:taxon-name-part taxon-name-part-type="species" reg="armatissima">armatissima</tp:taxon-name-part></tp:taxon-name></italic>-group, <italic>ambon</italic>-group, <italic>longituba</italic>-group, <italic>pseudostella</italic>-group, and a fifth unnamed group containing the remaining species (i.e., species known from a single sex, or with poor original descriptions and figures or peculiar structures). These seven new species most likely belong to the <italic><tp:taxon-name><tp:taxon-name-part taxon-name-part-type="genus" reg="Otacilia"/><tp:taxon-name-part taxon-name-part-type="species" reg="armatissima">armatissima</tp:taxon-name-part></tp:taxon-name></italic>-group. Only one new species, <italic><tp:taxon-name><tp:taxon-name-part taxon-name-part-type="genus" reg="Otacilia">O.</tp:taxon-name-part> <tp:taxon-name-part taxon-name-part-type="species" reg="bijiashanica">bijiashanica</tp:taxon-name-part></tp:taxon-name></italic> Liu, sp. nov., has two tibial apophyses, while the others only have one.</p></tp:treatment-sec><ref-list><ref id="B8"><mixed-citation xmlns:xlink="http://www.w3.org/1999/xlink" xlink:type="simple"><person-group><name name-style="western"><surname>Jin</surname><given-names>C</given-names></name><name name-style="western"><surname>Fu</surname><given-names>L</given-names></name><name name-style="western"><surname>Yin</surname><given-names>XC</given-names></name><name name-style="western"><surname>Zhang</surname><given-names>F</given-names></name></person-group> (<year>2016</year>) Four new species of the genus <italic><tp:taxon-name><tp:taxon-name-part taxon-name-part-type="genus">Otacilia</tp:taxon-name-part></tp:taxon-name></italic> Thorell, 1897 from Hunan Province, China (<tp:taxon-name><tp:taxon-name-part taxon-name-part-type="order">Araneae</tp:taxon-name-part></tp:taxon-name>, <tp:taxon-name><tp:taxon-name-part taxon-name-part-type="family">Phrurolithidae</tp:taxon-name-part></tp:taxon-name>). ZooKeys 620: 30−55. <ext-link xlink:type="simple" ext-link-type="doi" xlink:href="10.3897/zookeys.620.7982">https://doi.org/10.3897/zookeys.620.7982</ext-link></mixed-citation></ref></ref-list></tp:taxon-treatment>
