# Supplementary material for: A survey of Phrurolithidae spiders from Jinggang Mountain National Nature Reserve, Jiangxi Province, China
Source: Zookeys. 2020 Jul 8;947:1–37. doi: 10.3897/zookeys.947.51175 (PMC7363721; doi:10.3897/zookeys.947.51175)
Supplement: XML Treatment for Otacilia acutangula [file zookeys.947.51175-treatment4.xml]

<!DOCTYPE tp:taxon-treatment
  PUBLIC "-//TaxonX//DTD Taxonomic Treatment Publishing DTD v0 20100105//EN" "tax-treatment-NSO.dtd">
<tp:taxon-treatment xmlns:tp="http://www.plazi.org/taxpub"><tp:treatment-meta><kwd-group><label>Taxon classification</label><kwd><named-content xmlns:xlink="http://www.w3.org/1999/xlink" content-type="kingdom">Animalia</named-content></kwd><kwd><named-content xmlns:xlink="http://www.w3.org/1999/xlink" content-type="order">Araneae</named-content></kwd><kwd><named-content xmlns:xlink="http://www.w3.org/1999/xlink" content-type="family">Phrurolithidae</named-content></kwd></kwd-group><mixed-citation publication-type="journal"><person-group><name><surname>Liu</surname><given-names>Ke-Ke</given-names></name><name><surname>Luo</surname><given-names>Hui-Pu</given-names></name><name><surname>Ying</surname><given-names>Yuan-Hao</given-names></name><name><surname>Xiao</surname><given-names>Yu-Xin</given-names></name><name><surname>Xu</surname><given-names>Xiang</given-names></name><name><surname>Xiao</surname><given-names>Yong-Hong</given-names></name></person-group><article-title>A survey of <tp:taxon-name><tp:taxon-name-part taxon-name-part-type="family">Phrurolithidae</tp:taxon-name-part></tp:taxon-name> spiders from Jinggang Mountain National Nature Reserve, Jiangxi Province, China</article-title><source>Zookeys</source><day>08</day><month>7</month><year>2020</year><volume>947</volume><fpage>1</fpage><lpage>37</lpage><pub-id pub-id-type="doi">10.3897/zookeys.947.51175</pub-id></mixed-citation></tp:treatment-meta><tp:nomenclature><tp:taxon-name><object-id xmlns:xlink="http://www.w3.org/1999/xlink" content-type="arpha" xlink:type="simple">979F4C84-1F50-553A-97E8-D6E44F08B5CA</object-id>
              <tp:taxon-name-part taxon-name-part-type="genus" reg="Otacilia">Otacilia</tp:taxon-name-part>
              <tp:taxon-name-part taxon-name-part-type="species" reg="acutangula">acutangula</tp:taxon-name-part>
              <object-id xmlns:xlink="http://www.w3.org/1999/xlink" content-type="zoobank" xlink:type="simple">http://zoobank.org/B8364C5E-8AE3-4E18-BA7B-EF9D2D11454D</object-id>
            </tp:taxon-name><tp:taxon-authority>Liu</tp:taxon-authority><tp:taxon-status xmlns:xlink="http://www.w3.org/1999/xlink" xlink:type="simple">sp. nov.</tp:taxon-status><xref ref-type="fig" rid="F8">Figures 7</xref><xref ref-type="fig" rid="F9">, 8</xref></tp:nomenclature><tp:treatment-sec sec-type="type material" id="SECID0EBLAG"><title>Type material.</title><p><bold><italic>Holotype</italic></bold>: ♂, China: Jiangxi Province, Ji’an City, Jinggangshan County Level City, Ciping Town, Dajing Village, Jingzhushan Scenic Spot, <named-content xmlns:xlink="http://www.w3.org/1999/xlink" content-type="dwc:verbatimCoordinates" xlink:type="simple"><named-content content-type="geo-json" specific-use="{&#34;type&#34;:&#34;Point&#34;,&#34;coordinates&#34;:[114.108428,26.525936]}" id="NCID0EPLAG" xlink:type="simple">26°31'33.37"N, 114°06'30.34"E</named-content></named-content>, 786 m, 1 October 2018, leg. Ke-Ke Liu et al. <bold><italic>Paratypes</italic></bold>: 2♀, with same data as holotype; 1♂, 1♀, same locality, Lingxiufeng Scenic Spot, <named-content xmlns:xlink="http://www.w3.org/1999/xlink" content-type="dwc:verbatimCoordinates" xlink:type="simple"><named-content content-type="geo-json" specific-use="{&#34;type&#34;:&#34;Point&#34;,&#34;coordinates&#34;:[114.116822,26.571311]}" id="NCID0E1LAG" xlink:type="simple">26°34'16.72"N, 114°07'00.56"E</named-content></named-content>, 971 m, 1 October 2018, leg. Ke-Ke Liu et al.; 1♂, same locality, Xiaojing Village, Longtan Scenic Spot, <named-content xmlns:xlink="http://www.w3.org/1999/xlink" content-type="dwc:verbatimCoordinates" xlink:type="simple"><named-content content-type="geo-json" specific-use="{&#34;type&#34;:&#34;Point&#34;,&#34;coordinates&#34;:[114.138472,26.592522]}" id="NCID0ECMAG" xlink:type="simple">26°35'33.08"N, 114°08'18.50"E</named-content></named-content>, 909 m, 1 October 2018, leg. Ke-Ke Liu et al.; 1♂, same locality, Bijiashan Scenic Spot, Hongjun Road, <named-content xmlns:xlink="http://www.w3.org/1999/xlink" content-type="dwc:verbatimCoordinates" xlink:type="simple"><named-content content-type="geo-json" specific-use="{&#34;type&#34;:&#34;Point&#34;,&#34;coordinates&#34;:[114.195297,26.607189]}" id="NCID0EKMAG" xlink:type="simple">26°36'25.88"N, 114°11'43.07"E</named-content></named-content>, 549 m, 3 October 2018, leg. Ke-Ke Liu et al.</p></tp:treatment-sec><tp:treatment-sec sec-type="etymology" id="SECID0EPMAG"><title>Etymology.</title><p>The specific name is derived from the Latin adjective <italic>acutangulus</italic>, referring to the bent retrolateral tibial apophysis that forms an angle of ca. 45° with its transverse base; adjective.</p><fig id="F8" position="float" orientation="portrait"><object-id xmlns:xlink="http://www.w3.org/1999/xlink" content-type="doi" xlink:type="simple">10.3897/zookeys.947.51175.figure7</object-id><object-id xmlns:xlink="http://www.w3.org/1999/xlink" content-type="arpha" xlink:type="simple">13383DB8-9760-526C-8DE4-E84A9F9D5A5F</object-id><label>Figure 7.</label><caption><p><italic><tp:taxon-name><tp:taxon-name-part taxon-name-part-type="genus" reg="Otacilia">Otacilia</tp:taxon-name-part> <tp:taxon-name-part taxon-name-part-type="species" reg="acutangula">acutangula</tp:taxon-name-part></tp:taxon-name></italic> sp. nov., male holotype <bold>A</bold> habitus, dorsal view <bold>B</bold> same, ventral view <bold>C</bold> palp, prolateral view <bold>D</bold> same, ventral view <bold>E</bold> same, retrolateral view <bold>F</bold> same, dorsal view. Scale bars: 0.5 mm (<bold>A, B</bold>), 0.1 mm (<bold>C–F</bold>). Abbreviations: <abbrev xmlns:xlink="http://www.w3.org/1999/xlink" xlink:title="distal tegular apophysis" id="ABBRID0E1NAG" xlink:type="simple">dTA</abbrev> – distal tegular apophysis, E – embolus, <abbrev xmlns:xlink="http://www.w3.org/1999/xlink" xlink:title="femoral apophysis" id="ABBRID0E5NAG" xlink:type="simple">FA</abbrev> – femoral apophysis, <abbrev xmlns:xlink="http://www.w3.org/1999/xlink" xlink:title="retrolateral tibial apophysis" id="ABBRID0ECOAG" xlink:type="simple">RTA</abbrev> – retrolateral tibial apophysis, <abbrev xmlns:xlink="http://www.w3.org/1999/xlink" xlink:title="retrolateral tegular apophysis" id="ABBRID0EGOAG" xlink:type="simple">rTA</abbrev> –retrolateral tegular apophysis, <abbrev xmlns:xlink="http://www.w3.org/1999/xlink" xlink:title="sperm duct" id="ABBRID0EKOAG" xlink:type="simple">SD</abbrev> – sperm duct.</p></caption><graphic xmlns:xlink="http://www.w3.org/1999/xlink" xlink:href="zookeys-947-001-g008.jpg" position="float" orientation="portrait" xlink:type="simple" id="oo_430143.jpg"><uri content-type="original_file" xlink:type="simple">https://binary.pensoft.net/fig/430143</uri></graphic></fig></tp:treatment-sec><tp:treatment-sec sec-type="Differential diagnosis" id="SECID0ETOAG"><title>Differential diagnosis.</title><p>The new species differs from <italic><tp:taxon-name><tp:taxon-name-part taxon-name-part-type="genus" reg="Otacilia">O.</tp:taxon-name-part> <tp:taxon-name-part taxon-name-part-type="species" reg="daweishan">daweishan</tp:taxon-name-part></tp:taxon-name></italic> Liu, Xu, Xiao, Yin &amp; Peng, 2019 by an oval distal tegular apophysis (Fig. <xref ref-type="fig" rid="F8">7C−F</xref>) (vs. teardrop shaped), the bent <abbrev xmlns:xlink="http://www.w3.org/1999/xlink" xlink:title="retrolateral tibial apophysis" id="ABBRID0EIPAG" xlink:type="simple">RTA</abbrev> forming an angle of ca. 45° (Fig. <xref ref-type="fig" rid="F8">7D, E</xref>) (vs. ca. 60°), and the strongly sclerotised ridges in the epigyne (Fig. <xref ref-type="fig" rid="F9">8C</xref>) (vs. weakly sclerotised).</p></tp:treatment-sec><tp:treatment-sec sec-type="description" id="SECID0EUPAG"><title>Description.</title><p><bold>Male</bold> (Holotype). Habitus as in Fig. <xref ref-type="fig" rid="F8">7A, B</xref>. Total length 3.10, carapace 1.45 long, 1.31 wide. <bold><italic>Eye</italic></bold> sizes and interdistances: <abbrev xmlns:xlink="http://www.w3.org/1999/xlink" xlink:title="anterior median eye" id="ABBRID0EDQAG" xlink:type="simple">AME</abbrev> 0.08, <abbrev xmlns:xlink="http://www.w3.org/1999/xlink" xlink:title="anterior lateral eye" id="ABBRID0EHQAG" xlink:type="simple">ALE</abbrev> 0.10, <abbrev xmlns:xlink="http://www.w3.org/1999/xlink" xlink:title="posterior median eye" id="ABBRID0ELQAG" xlink:type="simple">PME</abbrev> 0.07, <abbrev xmlns:xlink="http://www.w3.org/1999/xlink" xlink:title="posterior lateral eye" id="ABBRID0EPQAG" xlink:type="simple">PLE</abbrev> 0.11; <abbrev xmlns:xlink="http://www.w3.org/1999/xlink" xlink:title="anterior lateral eye" id="ABBRID0ETQAG" xlink:type="simple">ALE</abbrev>−<abbrev xmlns:xlink="http://www.w3.org/1999/xlink" xlink:title="anterior median eye" id="ABBRID0EXQAG" xlink:type="simple">AME</abbrev> 0.02, <abbrev xmlns:xlink="http://www.w3.org/1999/xlink" xlink:title="anterior median eye" id="ABBRID0E2QAG" xlink:type="simple">AME</abbrev>–<abbrev xmlns:xlink="http://www.w3.org/1999/xlink" xlink:title="anterior median eye" id="ABBRID0E6QAG" xlink:type="simple">AME</abbrev> 0.06, <abbrev xmlns:xlink="http://www.w3.org/1999/xlink" xlink:title="posterior lateral eye" id="ABBRID0EDRAG" xlink:type="simple">PLE</abbrev>−<abbrev xmlns:xlink="http://www.w3.org/1999/xlink" xlink:title="posterior median eye" id="ABBRID0EHRAG" xlink:type="simple">PME</abbrev> 0.07, <abbrev xmlns:xlink="http://www.w3.org/1999/xlink" xlink:title="posterior median eye" id="ABBRID0ELRAG" xlink:type="simple">PME</abbrev>–<abbrev xmlns:xlink="http://www.w3.org/1999/xlink" xlink:title="posterior median eye" id="ABBRID0EPRAG" xlink:type="simple">PME</abbrev> 0.12, <abbrev xmlns:xlink="http://www.w3.org/1999/xlink" xlink:title="anterior lateral eye" id="ABBRID0ETRAG" xlink:type="simple">ALE</abbrev>−<abbrev xmlns:xlink="http://www.w3.org/1999/xlink" xlink:title="anterior lateral eye" id="ABBRID0EXRAG" xlink:type="simple">ALE</abbrev> 0.25, <abbrev xmlns:xlink="http://www.w3.org/1999/xlink" xlink:title="posterior lateral eye" id="ABBRID0E2RAG" xlink:type="simple">PLE</abbrev>−<abbrev xmlns:xlink="http://www.w3.org/1999/xlink" xlink:title="posterior lateral eye" id="ABBRID0E6RAG" xlink:type="simple">PLE</abbrev> 0.39, <abbrev xmlns:xlink="http://www.w3.org/1999/xlink" xlink:title="anterior lateral eye" id="ABBRID0EDSAG" xlink:type="simple">ALE</abbrev>−<abbrev xmlns:xlink="http://www.w3.org/1999/xlink" xlink:title="posterior lateral eye" id="ABBRID0EHSAG" xlink:type="simple">PLE</abbrev> 0.10, <abbrev xmlns:xlink="http://www.w3.org/1999/xlink" xlink:title="anterior median eye" id="ABBRID0ELSAG" xlink:type="simple">AME</abbrev>−<abbrev xmlns:xlink="http://www.w3.org/1999/xlink" xlink:title="posterior median eye" id="ABBRID0EPSAG" xlink:type="simple">PME</abbrev> 0.10, <abbrev xmlns:xlink="http://www.w3.org/1999/xlink" xlink:title="anterior lateral eye" id="ABBRID0ETSAG" xlink:type="simple">ALE</abbrev>−<abbrev xmlns:xlink="http://www.w3.org/1999/xlink" xlink:title="posterior median eye" id="ABBRID0EXSAG" xlink:type="simple">PME</abbrev> 0.10. <abbrev xmlns:xlink="http://www.w3.org/1999/xlink" xlink:title="median ocular area" id="ABBRID0E2SAG" xlink:type="simple">MOA</abbrev> 0.25 long, front width 0.20, back width 0.27. <bold><italic>Chelicerae</italic></bold> (Fig. <xref ref-type="fig" rid="F8">7A, B</xref>) with three promarginal (middle largest, distal smallest) and five retromarginal teeth (distal largest, proximal smallest). <bold><italic>Sternum</italic></bold> (Fig. <xref ref-type="fig" rid="F8">7B</xref>), posteriorly pointed. <bold><italic>Abdomen</italic></bold> (Fig. <xref ref-type="fig" rid="F8">7A</xref>) 1.43 long, 0.91 wide. <bold><italic>Leg</italic></bold> measurements: I 6.64 (1.73, 0.57, 1.98, 1.48, 0.88); II 5.42 (1.38, 0.50, 1.52, 1.26, 0.76); III 4.57 (1.16, 0.50, 1.07, 1.15, 0.69); IV 7.15 (1.96, 0.55, 1.73, 1.95, 0.96). Leg spination: femora I–IV with one dorsal spine each; femora I pv1111, II pv11; tibiae I v22222222, II v2222222; metatarsi I v2222, II pv1222.</p><p><bold><italic>Colouration</italic></bold> (Fig. <xref ref-type="fig" rid="F8">7A, B</xref>). Carapace yellow-brown. Chelicerae yellow-brown. Endites yellow. Labium and sternum yellow-brown. Legs yellow. Abdomen yellowish brown, with pair of small oval large triangular yellowish spots medially, large irregular yellowish spots medially also on the posterior dorsal scutum, three light chevron-shaped stripes on sub-medial part, and yellowish arc-shaped stripe posteriorly; weak dorsal scutum in anterior half, extending slightly past the midpoint.</p><p><bold><italic>Palp</italic></bold> (Fig. <xref ref-type="fig" rid="F8">7C−F</xref>). Femoral apophysis well-developed, width longer than half of length. Patella unmodified. Tibia with short retrolateral apophysis, less than tibial length, tapering-pointed, bending inwards to base of cymbium, forming an acute angle of ca. 45° with its transverse base in retrolateral view. Cymbium more than two times longer than wide. Bulb oval, with long U-shaped sperm duct, apophyses absent. Embolus hook-shaped, thick, with broad triangular base, apart from distal and retrolateral tegular apophyses. Retrolateral tegular apophysis straight, thickened, finger-shaped, submedial part covered by oval distal tegular apophysis.</p><fig id="F9" position="float" orientation="portrait"><object-id xmlns:xlink="http://www.w3.org/1999/xlink" content-type="doi" xlink:type="simple">10.3897/zookeys.947.51175.figure8</object-id><object-id xmlns:xlink="http://www.w3.org/1999/xlink" content-type="arpha" xlink:type="simple">959617DC-3097-5CF2-B7AD-8EF6A2608135</object-id><label>Figure 8.</label><caption><p><italic><tp:taxon-name><tp:taxon-name-part taxon-name-part-type="genus" reg="Otacilia">Otacilia</tp:taxon-name-part> <tp:taxon-name-part taxon-name-part-type="species" reg="acutangula">acutangula</tp:taxon-name-part></tp:taxon-name></italic> sp. nov., female paratype <bold>A</bold> habitus, dorsal view <bold>B</bold> same, ventral view <bold>C</bold> epigyne, ventral view <bold>D</bold> epigyne, dorsal view. Scale bars: 0.5 mm (<bold>A, B</bold>), 0.1 mm (<bold>C, D</bold>). Abbreviations: B – bursa, <abbrev xmlns:xlink="http://www.w3.org/1999/xlink" xlink:title="copulatory duct" id="ABBRID0EMVAG" xlink:type="simple">CD</abbrev> – copulatory duct, <abbrev xmlns:xlink="http://www.w3.org/1999/xlink" xlink:title="copulatory opening" id="ABBRID0EQVAG" xlink:type="simple">CO</abbrev> – copulatory opening, <abbrev xmlns:xlink="http://www.w3.org/1999/xlink" xlink:title="connecting tube" id="ABBRID0EUVAG" xlink:type="simple">CT</abbrev> – connecting tube, <abbrev xmlns:xlink="http://www.w3.org/1999/xlink" xlink:title="fertilisation duct" id="ABBRID0EYVAG" xlink:type="simple">FD</abbrev> – fertilisation ducts, <abbrev xmlns:xlink="http://www.w3.org/1999/xlink" xlink:title="glandular appendage" id="ABBRID0E3VAG" xlink:type="simple">GA</abbrev> – glandular appendage, <abbrev xmlns:xlink="http://www.w3.org/1999/xlink" xlink:title="median septum" id="ABBRID0EAWAG" xlink:type="simple">MS</abbrev> – median septum, <abbrev xmlns:xlink="http://www.w3.org/1999/xlink" xlink:title="spermathecae" id="ABBRID0EEWAG" xlink:type="simple">SP</abbrev> – spermathecae.</p></caption><graphic xmlns:xlink="http://www.w3.org/1999/xlink" xlink:href="zookeys-947-001-g009.jpg" position="float" orientation="portrait" xlink:type="simple" id="oo_430145.jpg"><uri content-type="original_file" xlink:type="simple">https://binary.pensoft.net/fig/430145</uri></graphic></fig><p><bold>Female.</bold> Habitus as in Fig. <xref ref-type="fig" rid="F9">8A, B</xref>. Lighter than male. Total length 2.87, carapace 1.42 long, 1.20 wide. <bold><italic>Eye</italic></bold> diameters: <abbrev xmlns:xlink="http://www.w3.org/1999/xlink" xlink:title="anterior median eye" id="ABBRID0EYWAG" xlink:type="simple">AME</abbrev> 0.09, <abbrev xmlns:xlink="http://www.w3.org/1999/xlink" xlink:title="anterior lateral eye" id="ABBRID0E3WAG" xlink:type="simple">ALE</abbrev> 0.09, <abbrev xmlns:xlink="http://www.w3.org/1999/xlink" xlink:title="posterior median eye" id="ABBRID0EAXAG" xlink:type="simple">PME</abbrev> 0.07, <abbrev xmlns:xlink="http://www.w3.org/1999/xlink" xlink:title="posterior lateral eye" id="ABBRID0EEXAG" xlink:type="simple">PLE</abbrev> 0.09; <abbrev xmlns:xlink="http://www.w3.org/1999/xlink" xlink:title="anterior lateral eye" id="ABBRID0EIXAG" xlink:type="simple">ALE</abbrev>−<abbrev xmlns:xlink="http://www.w3.org/1999/xlink" xlink:title="anterior median eye" id="ABBRID0EMXAG" xlink:type="simple">AME</abbrev> 0.01, <abbrev xmlns:xlink="http://www.w3.org/1999/xlink" xlink:title="anterior median eye" id="ABBRID0EQXAG" xlink:type="simple">AME</abbrev>–<abbrev xmlns:xlink="http://www.w3.org/1999/xlink" xlink:title="anterior median eye" id="ABBRID0EUXAG" xlink:type="simple">AME</abbrev> 0.04, <abbrev xmlns:xlink="http://www.w3.org/1999/xlink" xlink:title="posterior lateral eye" id="ABBRID0EYXAG" xlink:type="simple">PLE</abbrev>−<abbrev xmlns:xlink="http://www.w3.org/1999/xlink" xlink:title="posterior median eye" id="ABBRID0E3XAG" xlink:type="simple">PME</abbrev> 0.06, <abbrev xmlns:xlink="http://www.w3.org/1999/xlink" xlink:title="posterior median eye" id="ABBRID0EAYAG" xlink:type="simple">PME</abbrev>–<abbrev xmlns:xlink="http://www.w3.org/1999/xlink" xlink:title="posterior median eye" id="ABBRID0EEYAG" xlink:type="simple">PME</abbrev> 0.11, <abbrev xmlns:xlink="http://www.w3.org/1999/xlink" xlink:title="anterior lateral eye" id="ABBRID0EIYAG" xlink:type="simple">ALE</abbrev>−<abbrev xmlns:xlink="http://www.w3.org/1999/xlink" xlink:title="anterior lateral eye" id="ABBRID0EMYAG" xlink:type="simple">ALE</abbrev> 0.23, <abbrev xmlns:xlink="http://www.w3.org/1999/xlink" xlink:title="posterior lateral eye" id="ABBRID0EQYAG" xlink:type="simple">PLE</abbrev>−<abbrev xmlns:xlink="http://www.w3.org/1999/xlink" xlink:title="posterior lateral eye" id="ABBRID0EUYAG" xlink:type="simple">PLE</abbrev> 0.35, <abbrev xmlns:xlink="http://www.w3.org/1999/xlink" xlink:title="anterior lateral eye" id="ABBRID0EYYAG" xlink:type="simple">ALE</abbrev>−<abbrev xmlns:xlink="http://www.w3.org/1999/xlink" xlink:title="posterior lateral eye" id="ABBRID0E3YAG" xlink:type="simple">PLE</abbrev> 0.08, <abbrev xmlns:xlink="http://www.w3.org/1999/xlink" xlink:title="anterior median eye" id="ABBRID0EAZAG" xlink:type="simple">AME</abbrev>−<abbrev xmlns:xlink="http://www.w3.org/1999/xlink" xlink:title="posterior median eye" id="ABBRID0EEZAG" xlink:type="simple">PME</abbrev> 0.09, <abbrev xmlns:xlink="http://www.w3.org/1999/xlink" xlink:title="anterior lateral eye" id="ABBRID0EIZAG" xlink:type="simple">ALE</abbrev>−<abbrev xmlns:xlink="http://www.w3.org/1999/xlink" xlink:title="posterior median eye" id="ABBRID0EMZAG" xlink:type="simple">PME</abbrev> 0.10. <abbrev xmlns:xlink="http://www.w3.org/1999/xlink" xlink:title="median ocular area" id="ABBRID0EQZAG" xlink:type="simple">MOA</abbrev> 0.23 long, front width 0.21, back width 0.24. <bold><italic>Abdomen</italic></bold> (Fig. <xref ref-type="fig" rid="F9">8A</xref>) 1.37 long, 0.86 wide. <bold><italic>Leg</italic></bold> measurements: I 6.41 (1.62, 0.49, 2.00, 1.58, 0.72); II 5.27 (1.35, 0.53, 1.45, 1.22, 0.72); III 4.36 (1.15, 0.42, 1.00, 1.15, 0.64); IV 7.07 (1.88, 0.55, 1.75, 1.95, 0.94). Leg spination: femora I–IV with one dorsal spine each; tibiae I v2222222, II v222222.</p><p><bold><italic>Epigyne</italic></bold> (Fig. <xref ref-type="fig" rid="F9">8C, D</xref>). Epigynal plate mushroom-like, posterior with a triangular median septum, copulatory ducts, glandular appendages, connecting tubes and spermathecae distinctly visible through integument in intact epigyne. Anterior fovea separated by strongly sclerotised M-shaped margin, medially with concaved, large copulatory openings. Copulatory ducts broad, declivitous, posteriorly with pair of kidney-shaped transparent bursae medially. Glandular appendages short, anterior part covered by bursae, located on anterior of connecting tubes. Connecting tubes short, located between glandular appendages and spermathecae. Spermathecae slightly swollen, slightly separated. Fertilisation duct short, located apically on spermathecae.</p></tp:treatment-sec><tp:treatment-sec sec-type="distribution" id="SECID0EJ1AG"><title>Distribution.</title><p>Known only from the type locality in Jiangxi Province, China (Map <xref ref-type="fig" rid="F10">2</xref>).</p><fig id="F10" position="float" orientation="portrait"><object-id xmlns:xlink="http://www.w3.org/1999/xlink" content-type="doi" xlink:type="simple">10.3897/zookeys.947.51175.map2</object-id><object-id xmlns:xlink="http://www.w3.org/1999/xlink" content-type="arpha" xlink:type="simple">531CAE72-4371-5AC7-A403-B274BD1CC059</object-id><label>Map 2.</label><caption><p>Map of China, enlargement showing records of <italic><tp:taxon-name><tp:taxon-name-part taxon-name-part-type="genus" reg="Otacilia">Otacilia</tp:taxon-name-part> <tp:taxon-name-part taxon-name-part-type="species" reg="acutangula">acutangula</tp:taxon-name-part></tp:taxon-name></italic> sp. nov., <italic><tp:taxon-name><tp:taxon-name-part taxon-name-part-type="genus" reg="Otacilia">O.</tp:taxon-name-part> <tp:taxon-name-part taxon-name-part-type="species" reg="bijiashanica">bijiashanica</tp:taxon-name-part></tp:taxon-name></italic> sp. nov., <italic><tp:taxon-name><tp:taxon-name-part taxon-name-part-type="genus" reg="Otacilia">O.</tp:taxon-name-part> <tp:taxon-name-part taxon-name-part-type="species" reg="longtanica">longtanica</tp:taxon-name-part></tp:taxon-name></italic> sp. nov., <italic><tp:taxon-name><tp:taxon-name-part taxon-name-part-type="genus" reg="Otacilia">O.</tp:taxon-name-part> <tp:taxon-name-part taxon-name-part-type="species" reg="ovoidea">ovoidea</tp:taxon-name-part></tp:taxon-name></italic> sp. nov., <italic><tp:taxon-name><tp:taxon-name-part taxon-name-part-type="genus" reg="Otacilia">O.</tp:taxon-name-part> <tp:taxon-name-part taxon-name-part-type="species" reg="shenshanica">shenshanica</tp:taxon-name-part></tp:taxon-name></italic> sp. nov., <italic><tp:taxon-name><tp:taxon-name-part taxon-name-part-type="genus" reg="Otacilia">Otacilia</tp:taxon-name-part> <tp:taxon-name-part taxon-name-part-type="species" reg="subovoidea">subovoidea</tp:taxon-name-part></tp:taxon-name></italic> sp. nov. and <italic><tp:taxon-name><tp:taxon-name-part taxon-name-part-type="genus" reg="Otacilia">O.</tp:taxon-name-part> <tp:taxon-name-part taxon-name-part-type="species" reg="xiaoxiica">xiaoxiica</tp:taxon-name-part></tp:taxon-name></italic> sp. nov. in Jinggang Mountain National Nature Reserve, Jiangxi.</p></caption><graphic xmlns:xlink="http://www.w3.org/1999/xlink" xlink:href="zookeys-947-001-g010.jpg" position="float" orientation="portrait" xlink:type="simple" id="oo_430146.jpg"><uri content-type="original_file" xlink:type="simple">https://binary.pensoft.net/fig/430146</uri></graphic></fig></tp:treatment-sec></tp:taxon-treatment>
