# Supplementary material for: A survey of Phrurolithidae spiders from Jinggang Mountain National Nature Reserve, Jiangxi Province, China
Source: Zookeys. 2020 Jul 8;947:1–37. doi: 10.3897/zookeys.947.51175 (PMC7363721; doi:10.3897/zookeys.947.51175)
Supplement: XML Treatment for Otacilia bijiashanica [file zookeys.947.51175-treatment5.xml]

<!DOCTYPE tp:taxon-treatment
  PUBLIC "-//TaxonX//DTD Taxonomic Treatment Publishing DTD v0 20100105//EN" "tax-treatment-NSO.dtd">
<tp:taxon-treatment xmlns:tp="http://www.plazi.org/taxpub"><tp:treatment-meta><kwd-group><label>Taxon classification</label><kwd><named-content xmlns:xlink="http://www.w3.org/1999/xlink" content-type="kingdom">Animalia</named-content></kwd><kwd><named-content xmlns:xlink="http://www.w3.org/1999/xlink" content-type="order">Araneae</named-content></kwd><kwd><named-content xmlns:xlink="http://www.w3.org/1999/xlink" content-type="family">Phrurolithidae</named-content></kwd></kwd-group><mixed-citation publication-type="journal"><person-group><name><surname>Liu</surname><given-names>Ke-Ke</given-names></name><name><surname>Luo</surname><given-names>Hui-Pu</given-names></name><name><surname>Ying</surname><given-names>Yuan-Hao</given-names></name><name><surname>Xiao</surname><given-names>Yu-Xin</given-names></name><name><surname>Xu</surname><given-names>Xiang</given-names></name><name><surname>Xiao</surname><given-names>Yong-Hong</given-names></name></person-group><article-title>A survey of <tp:taxon-name><tp:taxon-name-part taxon-name-part-type="family">Phrurolithidae</tp:taxon-name-part></tp:taxon-name> spiders from Jinggang Mountain National Nature Reserve, Jiangxi Province, China</article-title><source>Zookeys</source><day>08</day><month>7</month><year>2020</year><volume>947</volume><fpage>1</fpage><lpage>37</lpage><pub-id pub-id-type="doi">10.3897/zookeys.947.51175</pub-id></mixed-citation></tp:treatment-meta><tp:nomenclature><tp:taxon-name><object-id xmlns:xlink="http://www.w3.org/1999/xlink" content-type="arpha" xlink:type="simple">CA70E2C5-B7F1-5A03-AACC-5B826D5806F7</object-id>
              <tp:taxon-name-part taxon-name-part-type="genus" reg="Otacilia">Otacilia</tp:taxon-name-part>
              <tp:taxon-name-part taxon-name-part-type="species" reg="bijiashanica">bijiashanica</tp:taxon-name-part>
              <object-id xmlns:xlink="http://www.w3.org/1999/xlink" content-type="zoobank" xlink:type="simple">http://zoobank.org/467DE20C-2700-49F0-A52D-B98B136164AE</object-id>
            </tp:taxon-name><tp:taxon-authority>Liu</tp:taxon-authority><tp:taxon-status xmlns:xlink="http://www.w3.org/1999/xlink" xlink:type="simple">sp. nov.</tp:taxon-status><xref ref-type="fig" rid="F11">Figures 9</xref><xref ref-type="fig" rid="F12">, 10</xref><xref ref-type="fig" rid="F13">, 11</xref></tp:nomenclature><tp:treatment-sec sec-type="type material" id="SECID0EC6AG"><title>Type material.</title><p><bold><italic>Holotype</italic></bold>: ♂, China: Jiangxi Province, Ji’an City, Jinggangshan County Level City, Ciping Town, Bijiashan Scenic Spot, Hongjun Road, <named-content xmlns:xlink="http://www.w3.org/1999/xlink" content-type="dwc:verbatimCoordinates" xlink:type="simple"><named-content content-type="geo-json" specific-use="{&#34;type&#34;:&#34;Point&#34;,&#34;coordinates&#34;:[114.195297,26.607189]}" id="NCID0EQ6AG" xlink:type="simple">26°36'25.88"N, 114°11'43.07"E</named-content></named-content>, 549 m, 3 October 2018, leg. Ke-Ke Liu et al. <bold><italic>Paratypes</italic></bold>: 3♂, 1♀, same locality as holotype, Luofu Town, Xiangzhou Village, Fengshuping Group, <named-content xmlns:xlink="http://www.w3.org/1999/xlink" content-type="dwc:verbatimCoordinates" xlink:type="simple"><named-content content-type="geo-json" specific-use="{&#34;type&#34;:&#34;Point&#34;,&#34;coordinates&#34;:[114.109636,26.602864]}" id="NCID0E26AG" xlink:type="simple">26°36'10.31"N, 114°06'34.69"E</named-content></named-content>, 364 m, 5 October 2018, leg. Ke-Ke Liu and Hui-Pu Luo; 1♂, Ciping Town, Huangyangjie Scenic Spot, <named-content xmlns:xlink="http://www.w3.org/1999/xlink" content-type="dwc:verbatimCoordinates" xlink:type="simple"><named-content content-type="geo-json" specific-use="{&#34;type&#34;:&#34;Point&#34;,&#34;coordinates&#34;:[114.117000,26.623000]}" id="NCID0EDABG" xlink:type="simple">26°37'22.8"N, 114°7'1.2"E</named-content></named-content>, 1055 m, 5 April 2014, leg. Ke-Ke Liu et al.</p></tp:treatment-sec><tp:treatment-sec sec-type="etymology" id="SECID0EIABG"><title>Etymology.</title><p>The specific name refers to the type locality, Bijiashan; adjective.</p></tp:treatment-sec><tp:treatment-sec sec-type="Differential diagnosis" id="SECID0ENABG"><title>Differential diagnosis.</title><p>The new species differs from <italic><tp:taxon-name><tp:taxon-name-part taxon-name-part-type="genus" reg="Otacilia">O.</tp:taxon-name-part> <tp:taxon-name-part taxon-name-part-type="species" reg="fabiformis">fabiformis</tp:taxon-name-part></tp:taxon-name></italic> Liu, Xu, Xiao, Yin &amp; Peng, 2019 and <italic><tp:taxon-name><tp:taxon-name-part taxon-name-part-type="genus" reg="Otacilia">O.</tp:taxon-name-part> <tp:taxon-name-part taxon-name-part-type="species" reg="hippocampa">hippocampa</tp:taxon-name-part></tp:taxon-name></italic> Jin, Fu, Yin &amp; Zhang, 2016 by the short hook-shaped embolus (Figs <xref ref-type="fig" rid="F11">9D</xref>, <xref ref-type="fig" rid="F13">11A, B</xref>) (vs. spine-like in <italic><tp:taxon-name><tp:taxon-name-part taxon-name-part-type="genus" reg="Otacilia">O.</tp:taxon-name-part> <tp:taxon-name-part taxon-name-part-type="species" reg="fabiformis">fabiformis</tp:taxon-name-part></tp:taxon-name></italic> and <italic><tp:taxon-name><tp:taxon-name-part taxon-name-part-type="genus" reg="Otacilia">O.</tp:taxon-name-part> <tp:taxon-name-part taxon-name-part-type="species" reg="hippocampa">hippocampa</tp:taxon-name-part></tp:taxon-name></italic>), and the C-shaped spermathecae (Fig. <xref ref-type="fig" rid="F12">10D</xref>) (vs. peanut-like in <italic><tp:taxon-name><tp:taxon-name-part taxon-name-part-type="genus" reg="Otacilia">O.</tp:taxon-name-part> <tp:taxon-name-part taxon-name-part-type="species" reg="fabiformis">fabiformis</tp:taxon-name-part></tp:taxon-name></italic> and globular in <italic><tp:taxon-name><tp:taxon-name-part taxon-name-part-type="genus" reg="Otacilia">O.</tp:taxon-name-part> <tp:taxon-name-part taxon-name-part-type="species" reg="hippocampa">hippocampa</tp:taxon-name-part></tp:taxon-name></italic>).</p><fig id="F11" position="float" orientation="portrait"><object-id xmlns:xlink="http://www.w3.org/1999/xlink" content-type="doi" xlink:type="simple">10.3897/zookeys.947.51175.figure9</object-id><object-id xmlns:xlink="http://www.w3.org/1999/xlink" content-type="arpha" xlink:type="simple">AAA6E7B6-0904-59E0-8091-BA4CBA74D967</object-id><label>Figure 9.</label><caption><p><italic><tp:taxon-name><tp:taxon-name-part taxon-name-part-type="genus" reg="Otacilia">Otacilia</tp:taxon-name-part> <tp:taxon-name-part taxon-name-part-type="species" reg="bijiashanica">bijiashanica</tp:taxon-name-part></tp:taxon-name></italic> sp. nov., male holotype <bold>A</bold> habitus, dorsal view <bold>B</bold> same, ventral view <bold>C</bold> palp, prolateral view <bold>D</bold> same, ventral view <bold>E</bold> same, retrolateral view <bold>F</bold> same, dorsal view, slightly retrolateral. Scale bars: 0.5 mm (<bold>A, B</bold>), 0.1 mm (<bold>C–F</bold>). Abbreviations: <abbrev xmlns:xlink="http://www.w3.org/1999/xlink" xlink:title="dorsal tibial apophysis" id="ABBRID0EEEBG" xlink:type="simple">DTA</abbrev> – dorsal tibial apophysis, E – embolus, <abbrev xmlns:xlink="http://www.w3.org/1999/xlink" xlink:title="retrolateral tegular apophysis" id="ABBRID0EIEBG" xlink:type="simple">rTA</abbrev> – retrolateral tegular apophysis, <abbrev xmlns:xlink="http://www.w3.org/1999/xlink" xlink:title="retrolateral tibial apophysis" id="ABBRID0EMEBG" xlink:type="simple">RTA</abbrev> – retrolateral tibial apophysis, <abbrev xmlns:xlink="http://www.w3.org/1999/xlink" xlink:title="sperm duct" id="ABBRID0EQEBG" xlink:type="simple">SD</abbrev> – sperm duct.</p></caption><graphic xmlns:xlink="http://www.w3.org/1999/xlink" xlink:href="zookeys-947-001-g011.jpg" position="float" orientation="portrait" xlink:type="simple" id="oo_430147.jpg"><uri content-type="original_file" xlink:type="simple">https://binary.pensoft.net/fig/430147</uri></graphic></fig></tp:treatment-sec><tp:treatment-sec sec-type="description" id="SECID0EZEBG"><title>Description.</title><p><bold>Male</bold> (holotype). Habitus as in Fig. <xref ref-type="fig" rid="F11">9A, B</xref>. Total length 2.56, carapace 1.24 long, 1.07 wide. <bold><italic>Eye</italic></bold> sizes and interdistances: <abbrev xmlns:xlink="http://www.w3.org/1999/xlink" xlink:title="anterior median eye" id="ABBRID0EIFBG" xlink:type="simple">AME</abbrev> 0.06, <abbrev xmlns:xlink="http://www.w3.org/1999/xlink" xlink:title="anterior lateral eye" id="ABBRID0EMFBG" xlink:type="simple">ALE</abbrev> 0.08, <abbrev xmlns:xlink="http://www.w3.org/1999/xlink" xlink:title="posterior median eye" id="ABBRID0EQFBG" xlink:type="simple">PME</abbrev> 0.08, <abbrev xmlns:xlink="http://www.w3.org/1999/xlink" xlink:title="posterior lateral eye" id="ABBRID0EUFBG" xlink:type="simple">PLE</abbrev> 0.08; <abbrev xmlns:xlink="http://www.w3.org/1999/xlink" xlink:title="anterior lateral eye" id="ABBRID0EYFBG" xlink:type="simple">ALE</abbrev>−<abbrev xmlns:xlink="http://www.w3.org/1999/xlink" xlink:title="anterior median eye" id="ABBRID0E3FBG" xlink:type="simple">AME</abbrev> 0.01, <abbrev xmlns:xlink="http://www.w3.org/1999/xlink" xlink:title="anterior median eye" id="ABBRID0EAGBG" xlink:type="simple">AME</abbrev>–<abbrev xmlns:xlink="http://www.w3.org/1999/xlink" xlink:title="anterior median eye" id="ABBRID0EEGBG" xlink:type="simple">AME</abbrev> 0.04, <abbrev xmlns:xlink="http://www.w3.org/1999/xlink" xlink:title="posterior lateral eye" id="ABBRID0EIGBG" xlink:type="simple">PLE</abbrev>−<abbrev xmlns:xlink="http://www.w3.org/1999/xlink" xlink:title="posterior median eye" id="ABBRID0EMGBG" xlink:type="simple">PME</abbrev> 0.04, <abbrev xmlns:xlink="http://www.w3.org/1999/xlink" xlink:title="posterior median eye" id="ABBRID0EQGBG" xlink:type="simple">PME</abbrev>–<abbrev xmlns:xlink="http://www.w3.org/1999/xlink" xlink:title="posterior median eye" id="ABBRID0EUGBG" xlink:type="simple">PME</abbrev> 0.07, <abbrev xmlns:xlink="http://www.w3.org/1999/xlink" xlink:title="anterior lateral eye" id="ABBRID0EYGBG" xlink:type="simple">ALE</abbrev>−<abbrev xmlns:xlink="http://www.w3.org/1999/xlink" xlink:title="anterior lateral eye" id="ABBRID0E3GBG" xlink:type="simple">ALE</abbrev> 0.17, <abbrev xmlns:xlink="http://www.w3.org/1999/xlink" xlink:title="posterior lateral eye" id="ABBRID0EAHBG" xlink:type="simple">PLE</abbrev>−<abbrev xmlns:xlink="http://www.w3.org/1999/xlink" xlink:title="posterior lateral eye" id="ABBRID0EEHBG" xlink:type="simple">PLE</abbrev> 0.30, <abbrev xmlns:xlink="http://www.w3.org/1999/xlink" xlink:title="anterior lateral eye" id="ABBRID0EIHBG" xlink:type="simple">ALE</abbrev>−<abbrev xmlns:xlink="http://www.w3.org/1999/xlink" xlink:title="posterior lateral eye" id="ABBRID0EMHBG" xlink:type="simple">PLE</abbrev> 0.07, <abbrev xmlns:xlink="http://www.w3.org/1999/xlink" xlink:title="anterior median eye" id="ABBRID0EQHBG" xlink:type="simple">AME</abbrev>−<abbrev xmlns:xlink="http://www.w3.org/1999/xlink" xlink:title="posterior median eye" id="ABBRID0EUHBG" xlink:type="simple">PME</abbrev> 0.07, <abbrev xmlns:xlink="http://www.w3.org/1999/xlink" xlink:title="anterior lateral eye" id="ABBRID0EYHBG" xlink:type="simple">ALE</abbrev>−<abbrev xmlns:xlink="http://www.w3.org/1999/xlink" xlink:title="posterior median eye" id="ABBRID0E3HBG" xlink:type="simple">PME</abbrev> 0.07. <abbrev xmlns:xlink="http://www.w3.org/1999/xlink" xlink:title="median ocular area" id="ABBRID0EAIBG" xlink:type="simple">MOA</abbrev> 0.21 long, front width 0.15, back width 0.22. <bold><italic>Chelicerae</italic></bold> (Fig. <xref ref-type="fig" rid="F11">9B</xref>) three promarginal (proximal largest, distal smallest) and two retromarginal teeth (distal larger Sternum, posteriorly pointed. <bold><italic>Abdomen</italic></bold> (Fig. <xref ref-type="fig" rid="F11">9A, B</xref>), 1.42 long, 0.97 wide. Leg measurements: I 4.64 (1.21, 0.50, 1.35, 1.08, 0.50); II 4.00 (1.10, 0.48, 1.05, 0.95, 0.42); III 3.49 (0.90, 0.41, 0.74, 0.93, 0.51); IV 4.95 (1.30, 0.46, 1.10, 1.38, 0.71). <bold><italic>Leg</italic></bold> spination: femur I with two dorsal spines, femora II−IV with one dorsal spine each; femora I pv111, II pv11; tibiae I v2222222, II v222222; metatarsi I v2222, II v1222.</p><p><bold><italic>Colouration</italic></bold> (Fig. <xref ref-type="fig" rid="F11">9A, B</xref>). Carapace yellow, with radial, irregular dark stripes submarginally and arc-shaped dark stripes around margin. Chelicerae yellow brown. Endites, labium and sternum yellow. Legs yellow, with distinct annulations on tibiae and distal part of femora, patellae and metatarsi. Abdomen yellowish, with two large C-shaped stripes on the two sides of dorsal scutum and four light chevron-shaped stripes in submedial part, and single yellowish transverse stripe posteriorly.</p><p><bold><italic>Palp</italic></bold> (Figs <xref ref-type="fig" rid="F11">9C−F</xref>, <xref ref-type="fig" rid="F13">11</xref>). Femoral apophysis well-developed, width longer than half of length. Patella unmodified. Retrolateral tibial apophysis large, longer than tibia, horn-shaped, with a sharp apex in retrolateral view. Dorsal tibial apophysis large, slightly shorter than tibia, with sharp narrowed sub-medial part and a spine-like apex in dorsal view. Sperm duct strongly sclerotised, hook-shaped in ventral view, anterior part thick, gradually narrowed in posterior part. Retrolateral tegular apophysis extruding laterally, in front of anterior part of sperm duct. Embolus short and hook-shaped.</p><p><bold>Female.</bold> Habitus as in Fig. <xref ref-type="fig" rid="F12">10A, B</xref>. Lighter than males. Total length 2.62, carapace length 1.26, width 1.10. <bold><italic>Eye</italic></bold> diameters: <abbrev xmlns:xlink="http://www.w3.org/1999/xlink" xlink:title="anterior median eye" id="ABBRID0E1JBG" xlink:type="simple">AME</abbrev> 0.06, <abbrev xmlns:xlink="http://www.w3.org/1999/xlink" xlink:title="anterior lateral eye" id="ABBRID0E5JBG" xlink:type="simple">ALE</abbrev> 0.08, <abbrev xmlns:xlink="http://www.w3.org/1999/xlink" xlink:title="posterior median eye" id="ABBRID0ECKBG" xlink:type="simple">PME</abbrev> 0.07, <abbrev xmlns:xlink="http://www.w3.org/1999/xlink" xlink:title="posterior lateral eye" id="ABBRID0EGKBG" xlink:type="simple">PLE</abbrev> 0.08; interdistances: <abbrev xmlns:xlink="http://www.w3.org/1999/xlink" xlink:title="anterior lateral eye" id="ABBRID0EKKBG" xlink:type="simple">ALE</abbrev>−<abbrev xmlns:xlink="http://www.w3.org/1999/xlink" xlink:title="anterior median eye" id="ABBRID0EOKBG" xlink:type="simple">AME</abbrev> 0.01, <abbrev xmlns:xlink="http://www.w3.org/1999/xlink" xlink:title="anterior median eye" id="ABBRID0ESKBG" xlink:type="simple">AME</abbrev>–<abbrev xmlns:xlink="http://www.w3.org/1999/xlink" xlink:title="anterior median eye" id="ABBRID0EWKBG" xlink:type="simple">AME</abbrev> 0.03, <abbrev xmlns:xlink="http://www.w3.org/1999/xlink" xlink:title="posterior lateral eye" id="ABBRID0E1KBG" xlink:type="simple">PLE</abbrev>−<abbrev xmlns:xlink="http://www.w3.org/1999/xlink" xlink:title="posterior median eye" id="ABBRID0E5KBG" xlink:type="simple">PME</abbrev> 0.05, <abbrev xmlns:xlink="http://www.w3.org/1999/xlink" xlink:title="posterior median eye" id="ABBRID0ECLBG" xlink:type="simple">PME</abbrev>–<abbrev xmlns:xlink="http://www.w3.org/1999/xlink" xlink:title="posterior median eye" id="ABBRID0EGLBG" xlink:type="simple">PME</abbrev> 0.07, <abbrev xmlns:xlink="http://www.w3.org/1999/xlink" xlink:title="anterior lateral eye" id="ABBRID0EKLBG" xlink:type="simple">ALE</abbrev>−<abbrev xmlns:xlink="http://www.w3.org/1999/xlink" xlink:title="anterior lateral eye" id="ABBRID0EOLBG" xlink:type="simple">ALE</abbrev> 0.14, <abbrev xmlns:xlink="http://www.w3.org/1999/xlink" xlink:title="posterior lateral eye" id="ABBRID0ESLBG" xlink:type="simple">PLE</abbrev>−<abbrev xmlns:xlink="http://www.w3.org/1999/xlink" xlink:title="posterior lateral eye" id="ABBRID0EWLBG" xlink:type="simple">PLE</abbrev> 0.31, <abbrev xmlns:xlink="http://www.w3.org/1999/xlink" xlink:title="anterior lateral eye" id="ABBRID0E1LBG" xlink:type="simple">ALE</abbrev>−<abbrev xmlns:xlink="http://www.w3.org/1999/xlink" xlink:title="posterior lateral eye" id="ABBRID0E5LBG" xlink:type="simple">PLE</abbrev> 0.08, <abbrev xmlns:xlink="http://www.w3.org/1999/xlink" xlink:title="anterior median eye" id="ABBRID0ECMBG" xlink:type="simple">AME</abbrev>−<abbrev xmlns:xlink="http://www.w3.org/1999/xlink" xlink:title="posterior median eye" id="ABBRID0EGMBG" xlink:type="simple">PME</abbrev> 0.08, <abbrev xmlns:xlink="http://www.w3.org/1999/xlink" xlink:title="anterior lateral eye" id="ABBRID0EKMBG" xlink:type="simple">ALE</abbrev>−<abbrev xmlns:xlink="http://www.w3.org/1999/xlink" xlink:title="posterior median eye" id="ABBRID0EOMBG" xlink:type="simple">PME</abbrev> 0.09. <abbrev xmlns:xlink="http://www.w3.org/1999/xlink" xlink:title="median ocular area" id="ABBRID0ESMBG" xlink:type="simple">MOA</abbrev> 0.20 long, front width 0.12, back width 0.21. Sternum, posterior end proper blunt. <bold><italic>Abdomen</italic></bold> (Fig. <xref ref-type="fig" rid="F12">10A, B</xref>) length 1.42, width 0.89. Leg measurements: I broken; II 3.93 (1.05, 0.45, 1.06, 0.94, 0.43); III broken; IV 4.92 (1.31, 0.44, 1.17, 1.35, 0.65). <bold><italic>Leg</italic></bold> spination: femur I with two dorsal spines, femora II−IV with one dorsal spine each; femur II pv11.</p><p><bold><italic>Colouration</italic></bold> (Fig. <xref ref-type="fig" rid="F12">10A, B</xref>). Legs without distinct annulations on femora, patellae, tibiae and metatarsi. Abdomen, antero-medially with longitudinal grey-brown stripe connecting with paired yellowish spots in dorsal view.</p><p><bold><italic>Epigyne</italic></bold> (Fig. <xref ref-type="fig" rid="F12">10C, D</xref>). Epigynal plate snake-like, with a narrowed median septum, copulatory ducts, connecting tubes and spermathecae distinctly visible through integument in intact epigyne. Anteromedially with small round copulatory openings. Copulatory ducts short, proper broad, almost parallel, medially located between copulatory openings and glandular appendage. Connecting tubes short, C-shaped, shorter than connecting tubes. Spermathecae, C-shaped. Fertilisation ducts extending anteriorly.</p><fig id="F12" position="float" orientation="portrait"><object-id xmlns:xlink="http://www.w3.org/1999/xlink" content-type="doi" xlink:type="simple">10.3897/zookeys.947.51175.figure10</object-id><object-id xmlns:xlink="http://www.w3.org/1999/xlink" content-type="arpha" xlink:type="simple">158E6ECA-FCC0-504F-B200-8CEB18B6C038</object-id><label>Figure 10.</label><caption><p><italic><tp:taxon-name><tp:taxon-name-part taxon-name-part-type="genus" reg="Otacilia">Otacilia</tp:taxon-name-part> <tp:taxon-name-part taxon-name-part-type="species" reg="bijiashanica">bijiashanica</tp:taxon-name-part></tp:taxon-name></italic> sp. nov., female paratype <bold>A</bold> habitus, dorsal view <bold>B</bold> same, ventral view <bold>C</bold> epigyne, ventral view <bold>D</bold> epigyne, dorsal view. Scale bars: 0.5 mm (<bold>A, B</bold>), 0.1 mm (<bold>C, D</bold>). Abbreviations: B – bursa, <abbrev xmlns:xlink="http://www.w3.org/1999/xlink" xlink:title="copulatory duct" id="ABBRID0EVOBG" xlink:type="simple">CD</abbrev> – copulatory duct, <abbrev xmlns:xlink="http://www.w3.org/1999/xlink" xlink:title="copulatory opening" id="ABBRID0EZOBG" xlink:type="simple">CO</abbrev> – copulatory opening, <abbrev xmlns:xlink="http://www.w3.org/1999/xlink" xlink:title="connecting tube" id="ABBRID0E4OBG" xlink:type="simple">CT</abbrev> – connecting tube, <abbrev xmlns:xlink="http://www.w3.org/1999/xlink" xlink:title="fertilisation duct" id="ABBRID0EBPBG" xlink:type="simple">FD</abbrev> – fertilisation ducts, <abbrev xmlns:xlink="http://www.w3.org/1999/xlink" xlink:title="glandular appendage" id="ABBRID0EFPBG" xlink:type="simple">GA</abbrev> – glandular appendage, <abbrev xmlns:xlink="http://www.w3.org/1999/xlink" xlink:title="median septum" id="ABBRID0EJPBG" xlink:type="simple">MS</abbrev> – median septum, <abbrev xmlns:xlink="http://www.w3.org/1999/xlink" xlink:title="spermathecae" id="ABBRID0ENPBG" xlink:type="simple">SP</abbrev> – spermathecae.</p></caption><graphic xmlns:xlink="http://www.w3.org/1999/xlink" xlink:href="zookeys-947-001-g012.jpg" position="float" orientation="portrait" xlink:type="simple" id="oo_430148.jpg"><uri content-type="original_file" xlink:type="simple">https://binary.pensoft.net/fig/430148</uri></graphic></fig></tp:treatment-sec><tp:treatment-sec sec-type="distribution" id="SECID0EWPBG"><title>Distribution.</title><p>Known only from the type locality in Jiangxi Province, China (Map <xref ref-type="fig" rid="F10">2</xref>).</p><fig id="F13" position="float" orientation="portrait"><object-id xmlns:xlink="http://www.w3.org/1999/xlink" content-type="doi" xlink:type="simple">10.3897/zookeys.947.51175.figure11</object-id><object-id xmlns:xlink="http://www.w3.org/1999/xlink" content-type="arpha" xlink:type="simple">657A36F3-6DE8-5968-91B8-8C7DE40E71FB</object-id><label>Figure 11.</label><caption><p>SEM micrographs of <italic><tp:taxon-name><tp:taxon-name-part taxon-name-part-type="genus" reg="Otacilia">Otacilia</tp:taxon-name-part> <tp:taxon-name-part taxon-name-part-type="species" reg="bijiashanica">bijiashanica</tp:taxon-name-part></tp:taxon-name></italic> sp. nov., palp of male paratype <bold>A</bold> ventral view <bold>B</bold> same, detail of bulb <bold>C</bold> dorsal view, detail of tibia apophysis. Scale bars: 0.1 mm. Abbreviations: <abbrev xmlns:xlink="http://www.w3.org/1999/xlink" xlink:title="dorsal tibial apophysis" id="ABBRID0EZQBG" xlink:type="simple">DTA</abbrev> – dorsal tibial apophysis, E – embolus, <abbrev xmlns:xlink="http://www.w3.org/1999/xlink" xlink:title="femoral apophysis" id="ABBRID0E4QBG" xlink:type="simple">FA</abbrev> – femoral apophysis, <abbrev xmlns:xlink="http://www.w3.org/1999/xlink" xlink:title="retrolateral tibial apophysis" id="ABBRID0EBRBG" xlink:type="simple">RTA</abbrev> – retrolateral tibial apophysis, <abbrev xmlns:xlink="http://www.w3.org/1999/xlink" xlink:title="retrolateral tegular apophysis" id="ABBRID0EFRBG" xlink:type="simple">rTA</abbrev> – retrolateral tegular apophysis.</p></caption><graphic xmlns:xlink="http://www.w3.org/1999/xlink" xlink:href="zookeys-947-001-g013.jpg" position="float" orientation="portrait" xlink:type="simple" id="oo_430149.jpg"><uri content-type="original_file" xlink:type="simple">https://binary.pensoft.net/fig/430149</uri></graphic></fig></tp:treatment-sec><tp:treatment-sec><!--Section generated to contain objects referenced in tp:taxon-treatment.--><fig id="F10" position="float" orientation="portrait"><object-id xmlns:xlink="http://www.w3.org/1999/xlink" content-type="doi" xlink:type="simple">10.3897/zookeys.947.51175.map2</object-id><object-id xmlns:xlink="http://www.w3.org/1999/xlink" content-type="arpha" xlink:type="simple">531CAE72-4371-5AC7-A403-B274BD1CC059</object-id><label>Map 2.</label><caption><p>Map of China, enlargement showing records of <italic><tp:taxon-name><tp:taxon-name-part taxon-name-part-type="genus" reg="Otacilia">Otacilia</tp:taxon-name-part> <tp:taxon-name-part taxon-name-part-type="species" reg="acutangula">acutangula</tp:taxon-name-part></tp:taxon-name></italic> sp. nov., <italic><tp:taxon-name><tp:taxon-name-part taxon-name-part-type="genus" reg="Otacilia">O.</tp:taxon-name-part> <tp:taxon-name-part taxon-name-part-type="species" reg="bijiashanica">bijiashanica</tp:taxon-name-part></tp:taxon-name></italic> sp. nov., <italic><tp:taxon-name><tp:taxon-name-part taxon-name-part-type="genus" reg="Otacilia">O.</tp:taxon-name-part> <tp:taxon-name-part taxon-name-part-type="species" reg="longtanica">longtanica</tp:taxon-name-part></tp:taxon-name></italic> sp. nov., <italic><tp:taxon-name><tp:taxon-name-part taxon-name-part-type="genus" reg="Otacilia">O.</tp:taxon-name-part> <tp:taxon-name-part taxon-name-part-type="species" reg="ovoidea">ovoidea</tp:taxon-name-part></tp:taxon-name></italic> sp. nov., <italic><tp:taxon-name><tp:taxon-name-part taxon-name-part-type="genus" reg="Otacilia">O.</tp:taxon-name-part> <tp:taxon-name-part taxon-name-part-type="species" reg="shenshanica">shenshanica</tp:taxon-name-part></tp:taxon-name></italic> sp. nov., <italic><tp:taxon-name><tp:taxon-name-part taxon-name-part-type="genus" reg="Otacilia">Otacilia</tp:taxon-name-part> <tp:taxon-name-part taxon-name-part-type="species" reg="subovoidea">subovoidea</tp:taxon-name-part></tp:taxon-name></italic> sp. nov. and <italic><tp:taxon-name><tp:taxon-name-part taxon-name-part-type="genus" reg="Otacilia">O.</tp:taxon-name-part> <tp:taxon-name-part taxon-name-part-type="species" reg="xiaoxiica">xiaoxiica</tp:taxon-name-part></tp:taxon-name></italic> sp. nov. in Jinggang Mountain National Nature Reserve, Jiangxi.</p></caption><graphic xmlns:xlink="http://www.w3.org/1999/xlink" xlink:href="zookeys-947-001-g010.jpg" position="float" orientation="portrait" xlink:type="simple" id="oo_430146.jpg"><uri content-type="original_file" xlink:type="simple">https://binary.pensoft.net/fig/430146</uri></graphic></fig></tp:treatment-sec></tp:taxon-treatment>
