# Supplementary material for: A survey of Phrurolithidae spiders from Jinggang Mountain National Nature Reserve, Jiangxi Province, China
Source: Zookeys. 2020 Jul 8;947:1–37. doi: 10.3897/zookeys.947.51175 (PMC7363721; doi:10.3897/zookeys.947.51175)
Supplement: XML Treatment for Otacilia ovoidea [file zookeys.947.51175-treatment7.xml]

<!DOCTYPE tp:taxon-treatment
  PUBLIC "-//TaxonX//DTD Taxonomic Treatment Publishing DTD v0 20100105//EN" "tax-treatment-NSO.dtd">
<tp:taxon-treatment xmlns:tp="http://www.plazi.org/taxpub"><tp:treatment-meta><kwd-group><label>Taxon classification</label><kwd><named-content xmlns:xlink="http://www.w3.org/1999/xlink" content-type="kingdom">Animalia</named-content></kwd><kwd><named-content xmlns:xlink="http://www.w3.org/1999/xlink" content-type="order">Araneae</named-content></kwd><kwd><named-content xmlns:xlink="http://www.w3.org/1999/xlink" content-type="family">Phrurolithidae</named-content></kwd></kwd-group><mixed-citation publication-type="journal"><person-group><name><surname>Liu</surname><given-names>Ke-Ke</given-names></name><name><surname>Luo</surname><given-names>Hui-Pu</given-names></name><name><surname>Ying</surname><given-names>Yuan-Hao</given-names></name><name><surname>Xiao</surname><given-names>Yu-Xin</given-names></name><name><surname>Xu</surname><given-names>Xiang</given-names></name><name><surname>Xiao</surname><given-names>Yong-Hong</given-names></name></person-group><article-title>A survey of <tp:taxon-name><tp:taxon-name-part taxon-name-part-type="family">Phrurolithidae</tp:taxon-name-part></tp:taxon-name> spiders from Jinggang Mountain National Nature Reserve, Jiangxi Province, China</article-title><source>Zookeys</source><day>08</day><month>7</month><year>2020</year><volume>947</volume><fpage>1</fpage><lpage>37</lpage><pub-id pub-id-type="doi">10.3897/zookeys.947.51175</pub-id></mixed-citation></tp:treatment-meta><tp:nomenclature><tp:taxon-name><object-id xmlns:xlink="http://www.w3.org/1999/xlink" content-type="arpha" xlink:type="simple">43073804-DA0E-5F53-9E7B-5DC46A8F9FA1</object-id>
              <tp:taxon-name-part taxon-name-part-type="genus" reg="Otacilia">Otacilia</tp:taxon-name-part>
              <tp:taxon-name-part taxon-name-part-type="species" reg="ovoidea">ovoidea</tp:taxon-name-part>
              <object-id xmlns:xlink="http://www.w3.org/1999/xlink" content-type="zoobank" xlink:type="simple">http://zoobank.org/1F47C8A6-95FB-4B9A-9994-4E78949142A6</object-id>
            </tp:taxon-name><tp:taxon-authority>Liu</tp:taxon-authority><tp:taxon-status xmlns:xlink="http://www.w3.org/1999/xlink" xlink:type="simple">sp. nov.</tp:taxon-status><xref ref-type="fig" rid="F15">Figures 13</xref><xref ref-type="fig" rid="F16">, 14</xref></tp:nomenclature><tp:treatment-sec sec-type="type material" id="SECID0EA4BG"><title>Type material.</title><p><bold><italic>Holotype</italic></bold>: ♂, China: Jiangxi Province, Ji’an City, Jinggangshan County Level City, Ciping Town, Dajing Village, Jingzhushan Scenic Spot, <named-content xmlns:xlink="http://www.w3.org/1999/xlink" content-type="dwc:verbatimCoordinates" xlink:type="simple"><named-content content-type="geo-json" specific-use="{&#34;type&#34;:&#34;Point&#34;,&#34;coordinates&#34;:[114.109711,26.544358]}" id="NCID0EO4BG" xlink:type="simple">26°32'39.69"N, 114°06'34.96"E</named-content></named-content>, 1130 m, 1 October 2018, leg. Ke-Ke Liu et al. <bold><italic>Paratypes</italic></bold>: 7♂, 1♀, with same data as holotype; 1♂, <named-content xmlns:xlink="http://www.w3.org/1999/xlink" content-type="dwc:verbatimCoordinates" xlink:type="simple"><named-content content-type="geo-json" specific-use="{&#34;type&#34;:&#34;Point&#34;,&#34;coordinates&#34;:[114.108428,26.525936]}" id="NCID0EZ4BG" xlink:type="simple">26°31'33.37"N, 114°06'30.34"E</named-content></named-content>, 786 m, other data as holotype; 2♂, <named-content xmlns:xlink="http://www.w3.org/1999/xlink" content-type="dwc:verbatimCoordinates" xlink:type="simple"><named-content content-type="geo-json" specific-use="{&#34;type&#34;:&#34;Point&#34;,&#34;coordinates&#34;:[114.109711,26.544358]}" id="NCID0EB5BG" xlink:type="simple">26°32'39.69"N, 114°06'34.96"E</named-content></named-content>, 1130 m, other data as holotype; 9♂, Ciping Town, Wuzhifeng Scenic Spot, <named-content xmlns:xlink="http://www.w3.org/1999/xlink" content-type="dwc:verbatimCoordinates" xlink:type="simple"><named-content content-type="geo-json" specific-use="{&#34;type&#34;:&#34;Point&#34;,&#34;coordinates&#34;:[114.141242,26.533075]}" id="NCID0EJ5BG" xlink:type="simple">26°31'59.07"N, 114°08'28.47"E</named-content></named-content>, 735 m, 2 October 2018, leg. Ke-Ke Liu et al.; 9♂, Ciping Town, Liping Village, around the Shiyan Cave, <named-content xmlns:xlink="http://www.w3.org/1999/xlink" content-type="dwc:verbatimCoordinates" xlink:type="simple"><named-content content-type="geo-json" specific-use="{&#34;type&#34;:&#34;Point&#34;,&#34;coordinates&#34;:[114.212875,26.602897]}" id="NCID0ER5BG" xlink:type="simple">26°36'10.43"N, 114°12'46.35"E</named-content></named-content>, 955 m, 6 October 2018, leg. Ke-Ke Liu and Hui-Pu Luo; 1♂, Luofu Town, Xiangzhou Village, Fengshuping Group, <named-content xmlns:xlink="http://www.w3.org/1999/xlink" content-type="dwc:verbatimCoordinates" xlink:type="simple"><named-content content-type="geo-json" specific-use="{&#34;type&#34;:&#34;Point&#34;,&#34;coordinates&#34;:[114.109636,26.602864]}" id="NCID0EZ5BG" xlink:type="simple">26°36'10.31"N, 114°06'34.69"E</named-content></named-content>, 364 m, 5 October 2018, leg. Ke-Ke Liu and Hui-Pu Luo.</p></tp:treatment-sec><tp:treatment-sec sec-type="etymology" id="SECID0E55BG"><title>Etymology.</title><p>The specific name is derived from the Latin word <italic>ovoideus</italic>, referring to the ovoid terminal apophysis of the male palp; adjective.</p></tp:treatment-sec><tp:treatment-sec sec-type="diagnosis" id="SECID0EG6BG"><title>Diagnosis.</title><p>This species can be easily recognised by the palp (Fig. <xref ref-type="fig" rid="F15">13C−F</xref>) with the clavate retrolateral tegular apophysis (vs. absent, triangular, finger-shaped, or otherwise) and the ovoid membranous fan-shaped distal tegular apophysis (Fig. <xref ref-type="fig" rid="F15">13D, E</xref>) (vs. absent, ovoid, triangular, finger-shaped, or otherwise). Females are distinguished by the epigyne (Fig. <xref ref-type="fig" rid="F16">14C, D</xref>) with a weakly sclerotised transversal margin (vs. absent, M-shaped, arc-shaped, or otherwise), the funnel-shaped median septum (vs. rectangular, triangular, others), and the touching globular spermathecae (vs. widely or slightly separated).</p><fig id="F15" position="float" orientation="portrait"><object-id xmlns:xlink="http://www.w3.org/1999/xlink" content-type="doi" xlink:type="simple">10.3897/zookeys.947.51175.figure13</object-id><object-id xmlns:xlink="http://www.w3.org/1999/xlink" content-type="arpha" xlink:type="simple">83014214-3E5E-5ADF-98C2-E62E8CFE6408</object-id><label>Figure 13.</label><caption><p><italic><tp:taxon-name><tp:taxon-name-part taxon-name-part-type="genus" reg="Otacilia">Otacilia</tp:taxon-name-part> <tp:taxon-name-part taxon-name-part-type="species" reg="ovoidea">ovoidea</tp:taxon-name-part></tp:taxon-name></italic> sp. nov., male holotype <bold>A</bold> habitus, dorsal view <bold>B</bold> same, ventral view <bold>C</bold> palp, prolateral view <bold>D</bold> same, ventral view <bold>E</bold> same, retrolateral view <bold>F</bold> same, dorsal view. Scale bars: 0.5 mm (<bold>A, B</bold>), 0.1 mm (<bold>C–F</bold>). Abbreviations: <abbrev xmlns:xlink="http://www.w3.org/1999/xlink" xlink:title="distal tegular apophysis" id="ABBRID0E3AAI" xlink:type="simple">dTA</abbrev> – distal tegular apophysis, E – embolus, <abbrev xmlns:xlink="http://www.w3.org/1999/xlink" xlink:title="femoral apophysis" id="ABBRID0EABAI" xlink:type="simple">FA</abbrev> – femoral apophysis, <abbrev xmlns:xlink="http://www.w3.org/1999/xlink" xlink:title="retrolateral tegular apophysis" id="ABBRID0EEBAI" xlink:type="simple">rTA</abbrev> – retrolateral tegular apophysis, <abbrev xmlns:xlink="http://www.w3.org/1999/xlink" xlink:title="retrolateral tibial apophysis" id="ABBRID0EIBAI" xlink:type="simple">RTA</abbrev> – retrolateral tibial apophysis, <abbrev xmlns:xlink="http://www.w3.org/1999/xlink" xlink:title="sperm duct" id="ABBRID0EMBAI" xlink:type="simple">SD</abbrev> – sperm duct.</p></caption><graphic xmlns:xlink="http://www.w3.org/1999/xlink" xlink:href="zookeys-947-001-g015.jpg" position="float" orientation="portrait" xlink:type="simple" id="oo_430151.jpg"><uri content-type="original_file" xlink:type="simple">https://binary.pensoft.net/fig/430151</uri></graphic></fig></tp:treatment-sec><tp:treatment-sec sec-type="description" id="SECID0EVBAI"><title>Description.</title><p><bold>Male</bold> (holotype). Habitus as in Fig. <xref ref-type="fig" rid="F15">13A, B</xref>. Total length 3.55, carapace 1.65 long, 1.42 wide. <bold><italic>Eye</italic></bold> sizes and interdistances: <abbrev xmlns:xlink="http://www.w3.org/1999/xlink" xlink:title="anterior median eye" id="ABBRID0EECAI" xlink:type="simple">AME</abbrev> 0.10, <abbrev xmlns:xlink="http://www.w3.org/1999/xlink" xlink:title="anterior lateral eye" id="ABBRID0EICAI" xlink:type="simple">ALE</abbrev> 0.10, <abbrev xmlns:xlink="http://www.w3.org/1999/xlink" xlink:title="posterior median eye" id="ABBRID0EMCAI" xlink:type="simple">PME</abbrev> 0.09, <abbrev xmlns:xlink="http://www.w3.org/1999/xlink" xlink:title="posterior lateral eye" id="ABBRID0EQCAI" xlink:type="simple">PLE</abbrev> 0.10; <abbrev xmlns:xlink="http://www.w3.org/1999/xlink" xlink:title="anterior lateral eye" id="ABBRID0EUCAI" xlink:type="simple">ALE</abbrev>−<abbrev xmlns:xlink="http://www.w3.org/1999/xlink" xlink:title="anterior median eye" id="ABBRID0EYCAI" xlink:type="simple">AME</abbrev> 0.01, <abbrev xmlns:xlink="http://www.w3.org/1999/xlink" xlink:title="anterior median eye" id="ABBRID0E3CAI" xlink:type="simple">AME</abbrev>–<abbrev xmlns:xlink="http://www.w3.org/1999/xlink" xlink:title="anterior median eye" id="ABBRID0EADAI" xlink:type="simple">AME</abbrev> 0.05, <abbrev xmlns:xlink="http://www.w3.org/1999/xlink" xlink:title="posterior lateral eye" id="ABBRID0EEDAI" xlink:type="simple">PLE</abbrev>−<abbrev xmlns:xlink="http://www.w3.org/1999/xlink" xlink:title="posterior median eye" id="ABBRID0EIDAI" xlink:type="simple">PME</abbrev> 0.07, <abbrev xmlns:xlink="http://www.w3.org/1999/xlink" xlink:title="posterior median eye" id="ABBRID0EMDAI" xlink:type="simple">PME</abbrev>–<abbrev xmlns:xlink="http://www.w3.org/1999/xlink" xlink:title="posterior median eye" id="ABBRID0EQDAI" xlink:type="simple">PME</abbrev> 0.11, <abbrev xmlns:xlink="http://www.w3.org/1999/xlink" xlink:title="anterior lateral eye" id="ABBRID0EUDAI" xlink:type="simple">ALE</abbrev>−<abbrev xmlns:xlink="http://www.w3.org/1999/xlink" xlink:title="anterior lateral eye" id="ABBRID0EYDAI" xlink:type="simple">ALE</abbrev> 0.25, <abbrev xmlns:xlink="http://www.w3.org/1999/xlink" xlink:title="posterior lateral eye" id="ABBRID0E3DAI" xlink:type="simple">PLE</abbrev>−<abbrev xmlns:xlink="http://www.w3.org/1999/xlink" xlink:title="posterior lateral eye" id="ABBRID0EAEAI" xlink:type="simple">PLE</abbrev> 0.41, <abbrev xmlns:xlink="http://www.w3.org/1999/xlink" xlink:title="anterior lateral eye" id="ABBRID0EEEAI" xlink:type="simple">ALE</abbrev>−<abbrev xmlns:xlink="http://www.w3.org/1999/xlink" xlink:title="posterior lateral eye" id="ABBRID0EIEAI" xlink:type="simple">PLE</abbrev> 0.10, <abbrev xmlns:xlink="http://www.w3.org/1999/xlink" xlink:title="anterior median eye" id="ABBRID0EMEAI" xlink:type="simple">AME</abbrev>−<abbrev xmlns:xlink="http://www.w3.org/1999/xlink" xlink:title="posterior median eye" id="ABBRID0EQEAI" xlink:type="simple">PME</abbrev> 0.08, <abbrev xmlns:xlink="http://www.w3.org/1999/xlink" xlink:title="anterior lateral eye" id="ABBRID0EUEAI" xlink:type="simple">ALE</abbrev>−<abbrev xmlns:xlink="http://www.w3.org/1999/xlink" xlink:title="posterior median eye" id="ABBRID0EYEAI" xlink:type="simple">PME</abbrev> 0.17. <abbrev xmlns:xlink="http://www.w3.org/1999/xlink" xlink:title="median ocular area" id="ABBRID0E3EAI" xlink:type="simple">MOA</abbrev> 0.25 long, front width 0.23, back width 0.29. <bold><italic>Chelicerae</italic></bold> (Fig. <xref ref-type="fig" rid="F15">13A, B</xref>) with three promarginal (middle largest, distal smallest) and six retromarginal teeth (distal largest, proximal smallest). Sternum (Fig. <xref ref-type="fig" rid="F15">13B</xref>) gradually pointed. <bold><italic>Abdomen</italic></bold> (Fig. <xref ref-type="fig" rid="F15">13A, B</xref>) 1.69 long, 1.01 wide. <bold><italic>Leg</italic></bold> measurements: I 7.10 (1.82, 0.65, 2.10, 1.71, 0.82); II 5.85 (1.53, 0.61, 1.61, 1.34, 0.76,); III 4.82 (1.27, 0.49, 1.07, 1.28, 0.71); IV 7.47 (1.99, 0.66, 1.82, 2.16, 0.84). Leg spination: femur I with two dorsal spines, femora II−IV with one dorsal spine each; femora I pv1111 (right), pv11111, II pv111; tibiae I v22222222, II v2222222; metatarsi I v2222, II v2222.</p><p><bold><italic>Colouration</italic></bold> (Fig. <xref ref-type="fig" rid="F15">13A, B</xref>). Prosoma yellow-brown, with radial, irregular dark brown mottled markings in the surface. Fovea distinct, black. Chelicerae yellow-brown. Endites, labium and sternum yellow. Legs yellow (Fig. <xref ref-type="fig" rid="F15">13A, B</xref>). Abdomen dark brown, with pair of round and Y-shaped spots located in the posterior dorsal scutum and three light chevron-shaped stripes on posterior part, with yellowish transversal stripe in front of the anal tubercle.</p><p><bold><italic>Palp</italic></bold> (Fig. <xref ref-type="fig" rid="F15">13C−F</xref>). Femoral apophysis well-developed, width longer than half of length. Patella unmodified. Retrolateral tibial apophysis large, bending inward to the base of cymbium, triangular extruding in proximal part in retrolateral view, with a clear apophyses located at the base and a blunt apex in dorsal view. Sperm duct C-shaped, strongly sclerotised, around the base of retrolateral tegular apophysis, distal tegular apophysis and embolus; distal tegular apophysis club-shaped, longer than embolus. Conductor, ovoid, slightly shorter than embolus. Embolus, with proper broad base and a short, curved tip.</p><fig id="F16" position="float" orientation="portrait"><object-id xmlns:xlink="http://www.w3.org/1999/xlink" content-type="doi" xlink:type="simple">10.3897/zookeys.947.51175.figure14</object-id><object-id xmlns:xlink="http://www.w3.org/1999/xlink" content-type="arpha" xlink:type="simple">89720587-00C4-52E7-9F08-A4CE016305D6</object-id><label>Figure 14.</label><caption><p><italic><tp:taxon-name><tp:taxon-name-part taxon-name-part-type="genus" reg="Otacilia">Otacilia</tp:taxon-name-part> <tp:taxon-name-part taxon-name-part-type="species" reg="ovoidea">ovoidea</tp:taxon-name-part></tp:taxon-name></italic> sp. nov., female paratype <bold>A</bold> habitus, dorsal view <bold>B</bold> same, ventral view <bold>C</bold> epigyne, ventral view <bold>D</bold> epigyne, dorsal view. Scale bars: 0.5 mm (<bold>A, B</bold>), 0.1 mm (<bold>C, D</bold>). Abbreviations: B – bursa, <abbrev xmlns:xlink="http://www.w3.org/1999/xlink" xlink:title="copulatory duct" id="ABBRID0EOHAI" xlink:type="simple">CD</abbrev> – copulatory duct, <abbrev xmlns:xlink="http://www.w3.org/1999/xlink" xlink:title="copulatory opening" id="ABBRID0ESHAI" xlink:type="simple">CO</abbrev> – copulatory opening, <abbrev xmlns:xlink="http://www.w3.org/1999/xlink" xlink:title="connecting tube" id="ABBRID0EWHAI" xlink:type="simple">CT</abbrev> – connecting tube, <abbrev xmlns:xlink="http://www.w3.org/1999/xlink" xlink:title="fertilisation duct" id="ABBRID0E1HAI" xlink:type="simple">FD</abbrev> – fertilisation ducts, <abbrev xmlns:xlink="http://www.w3.org/1999/xlink" xlink:title="glandular appendage" id="ABBRID0E5HAI" xlink:type="simple">GA</abbrev> – glandular appendage, <abbrev xmlns:xlink="http://www.w3.org/1999/xlink" xlink:title="median septum" id="ABBRID0ECIAI" xlink:type="simple">MS</abbrev> – median septum, <abbrev xmlns:xlink="http://www.w3.org/1999/xlink" xlink:title="spermathecae" id="ABBRID0EGIAI" xlink:type="simple">SP</abbrev> – spermathecae.</p></caption><graphic xmlns:xlink="http://www.w3.org/1999/xlink" xlink:href="zookeys-947-001-g016.jpg" position="float" orientation="portrait" xlink:type="simple" id="oo_430152.jpg"><uri content-type="original_file" xlink:type="simple">https://binary.pensoft.net/fig/430152</uri></graphic></fig><p><bold>Female.</bold> Habitus as in Fig. <xref ref-type="fig" rid="F16">14A, B</xref>. Total length 3.73, carapace 1.77 long, 1.57 wide. <bold><italic>Eye</italic></bold> sizes and interdistances: <abbrev xmlns:xlink="http://www.w3.org/1999/xlink" xlink:title="anterior median eye" id="ABBRID0E1IAI" xlink:type="simple">AME</abbrev> 0.08, <abbrev xmlns:xlink="http://www.w3.org/1999/xlink" xlink:title="anterior lateral eye" id="ABBRID0E5IAI" xlink:type="simple">ALE</abbrev> 0.08, <abbrev xmlns:xlink="http://www.w3.org/1999/xlink" xlink:title="posterior median eye" id="ABBRID0ECJAI" xlink:type="simple">PME</abbrev> 0.08, <abbrev xmlns:xlink="http://www.w3.org/1999/xlink" xlink:title="posterior lateral eye" id="ABBRID0EGJAI" xlink:type="simple">PLE</abbrev> 0.10; <abbrev xmlns:xlink="http://www.w3.org/1999/xlink" xlink:title="anterior lateral eye" id="ABBRID0EKJAI" xlink:type="simple">ALE</abbrev>−<abbrev xmlns:xlink="http://www.w3.org/1999/xlink" xlink:title="anterior median eye" id="ABBRID0EOJAI" xlink:type="simple">AME</abbrev> 0.03, <abbrev xmlns:xlink="http://www.w3.org/1999/xlink" xlink:title="anterior median eye" id="ABBRID0ESJAI" xlink:type="simple">AME</abbrev>–<abbrev xmlns:xlink="http://www.w3.org/1999/xlink" xlink:title="anterior median eye" id="ABBRID0EWJAI" xlink:type="simple">AME</abbrev> 0.07, <abbrev xmlns:xlink="http://www.w3.org/1999/xlink" xlink:title="posterior lateral eye" id="ABBRID0E1JAI" xlink:type="simple">PLE</abbrev>−<abbrev xmlns:xlink="http://www.w3.org/1999/xlink" xlink:title="posterior median eye" id="ABBRID0E5JAI" xlink:type="simple">PME</abbrev> 0.08, <abbrev xmlns:xlink="http://www.w3.org/1999/xlink" xlink:title="posterior median eye" id="ABBRID0ECKAI" xlink:type="simple">PME</abbrev>–<abbrev xmlns:xlink="http://www.w3.org/1999/xlink" xlink:title="posterior median eye" id="ABBRID0EGKAI" xlink:type="simple">PME</abbrev> 0.15, <abbrev xmlns:xlink="http://www.w3.org/1999/xlink" xlink:title="anterior lateral eye" id="ABBRID0EKKAI" xlink:type="simple">ALE</abbrev>−<abbrev xmlns:xlink="http://www.w3.org/1999/xlink" xlink:title="anterior lateral eye" id="ABBRID0EOKAI" xlink:type="simple">ALE</abbrev> 0.28, <abbrev xmlns:xlink="http://www.w3.org/1999/xlink" xlink:title="posterior lateral eye" id="ABBRID0ESKAI" xlink:type="simple">PLE</abbrev>−<abbrev xmlns:xlink="http://www.w3.org/1999/xlink" xlink:title="posterior lateral eye" id="ABBRID0EWKAI" xlink:type="simple">PLE</abbrev> 0.46, <abbrev xmlns:xlink="http://www.w3.org/1999/xlink" xlink:title="anterior lateral eye" id="ABBRID0E1KAI" xlink:type="simple">ALE</abbrev>−<abbrev xmlns:xlink="http://www.w3.org/1999/xlink" xlink:title="posterior lateral eye" id="ABBRID0E5KAI" xlink:type="simple">PLE</abbrev> 0.12, <abbrev xmlns:xlink="http://www.w3.org/1999/xlink" xlink:title="anterior median eye" id="ABBRID0ECLAI" xlink:type="simple">AME</abbrev>−<abbrev xmlns:xlink="http://www.w3.org/1999/xlink" xlink:title="posterior median eye" id="ABBRID0EGLAI" xlink:type="simple">PME</abbrev> 0.10, <abbrev xmlns:xlink="http://www.w3.org/1999/xlink" xlink:title="anterior lateral eye" id="ABBRID0EKLAI" xlink:type="simple">ALE</abbrev>−<abbrev xmlns:xlink="http://www.w3.org/1999/xlink" xlink:title="posterior median eye" id="ABBRID0EOLAI" xlink:type="simple">PME</abbrev> 0.11. <abbrev xmlns:xlink="http://www.w3.org/1999/xlink" xlink:title="median ocular area" id="ABBRID0ESLAI" xlink:type="simple">MOA</abbrev> 0.26 long, front width 0.23, back width 0.31. <bold><italic>Abdomen</italic></bold> (Fig. <xref ref-type="fig" rid="F16">14A, B</xref>) 1.90 long, 1.20 wide. <bold><italic>Leg</italic></bold> measurements: I 7.36 (1.80, 0.65, 2.30, 1.75, 0.86); II 5.85 (1.45, 0.62, 1.67, 1.29, 0.82); III 5.12 (1.38, 0.56, 1.12, 1.31, 0.75); IV 7.73 (2.12, 0.66, 1.79, 2.06, 1.10). Leg spination: femur I with two dorsal spines, femora II−IV with one dorsal spine each; femur I pv1111; tibiae I v22222222, II v2222222; metatarsus II v1222.</p><p><bold><italic>Epigyne</italic></bold> (Fig. <xref ref-type="fig" rid="F16">14C, D</xref>). Epigynal plate bow-shaped, antero-medially with pair of concaved copulatory openings, with a funnel-shaped median septum, copulatory ducts, glandular appendage, connecting tubes and spermathecae distinctly visible through integument in intact epigyne. Anterior fovea separated by weakly sclerotised transversal margin. Copulatory ducts broad, located between copulatory openings and glandular appendages, posteriorly with pair of large, oval, transparent bursae. Glandular appendages short, partly covered by bursae, located on the anterior of connecting tubes. Connecting tubes slightly shorter than copulatory ducts, located between glandular appendages and spermathecae. Spermathecae globular, directed medially. Fertilisation duct short, located apically on spermathecae.</p></tp:treatment-sec><tp:treatment-sec sec-type="distribution" id="SECID0ELMAI"><title>Distribution.</title><p>Known only from the type locality in Jiangxi Province, China (Map <xref ref-type="fig" rid="F10">2</xref>).</p></tp:treatment-sec><tp:treatment-sec><!--Section generated to contain objects referenced in tp:taxon-treatment.--><fig id="F10" position="float" orientation="portrait"><object-id xmlns:xlink="http://www.w3.org/1999/xlink" content-type="doi" xlink:type="simple">10.3897/zookeys.947.51175.map2</object-id><object-id xmlns:xlink="http://www.w3.org/1999/xlink" content-type="arpha" xlink:type="simple">531CAE72-4371-5AC7-A403-B274BD1CC059</object-id><label>Map 2.</label><caption><p>Map of China, enlargement showing records of <italic><tp:taxon-name><tp:taxon-name-part taxon-name-part-type="genus" reg="Otacilia">Otacilia</tp:taxon-name-part> <tp:taxon-name-part taxon-name-part-type="species" reg="acutangula">acutangula</tp:taxon-name-part></tp:taxon-name></italic> sp. nov., <italic><tp:taxon-name><tp:taxon-name-part taxon-name-part-type="genus" reg="Otacilia">O.</tp:taxon-name-part> <tp:taxon-name-part taxon-name-part-type="species" reg="bijiashanica">bijiashanica</tp:taxon-name-part></tp:taxon-name></italic> sp. nov., <italic><tp:taxon-name><tp:taxon-name-part taxon-name-part-type="genus" reg="Otacilia">O.</tp:taxon-name-part> <tp:taxon-name-part taxon-name-part-type="species" reg="longtanica">longtanica</tp:taxon-name-part></tp:taxon-name></italic> sp. nov., <italic><tp:taxon-name><tp:taxon-name-part taxon-name-part-type="genus" reg="Otacilia">O.</tp:taxon-name-part> <tp:taxon-name-part taxon-name-part-type="species" reg="ovoidea">ovoidea</tp:taxon-name-part></tp:taxon-name></italic> sp. nov., <italic><tp:taxon-name><tp:taxon-name-part taxon-name-part-type="genus" reg="Otacilia">O.</tp:taxon-name-part> <tp:taxon-name-part taxon-name-part-type="species" reg="shenshanica">shenshanica</tp:taxon-name-part></tp:taxon-name></italic> sp. nov., <italic><tp:taxon-name><tp:taxon-name-part taxon-name-part-type="genus" reg="Otacilia">Otacilia</tp:taxon-name-part> <tp:taxon-name-part taxon-name-part-type="species" reg="subovoidea">subovoidea</tp:taxon-name-part></tp:taxon-name></italic> sp. nov. and <italic><tp:taxon-name><tp:taxon-name-part taxon-name-part-type="genus" reg="Otacilia">O.</tp:taxon-name-part> <tp:taxon-name-part taxon-name-part-type="species" reg="xiaoxiica">xiaoxiica</tp:taxon-name-part></tp:taxon-name></italic> sp. nov. in Jinggang Mountain National Nature Reserve, Jiangxi.</p></caption><graphic xmlns:xlink="http://www.w3.org/1999/xlink" xlink:href="zookeys-947-001-g010.jpg" position="float" orientation="portrait" xlink:type="simple" id="oo_430146.jpg"><uri content-type="original_file" xlink:type="simple">https://binary.pensoft.net/fig/430146</uri></graphic></fig></tp:treatment-sec></tp:taxon-treatment>
