# Supplementary material for: A survey of Phrurolithidae spiders from Jinggang Mountain National Nature Reserve, Jiangxi Province, China
Source: Zookeys. 2020 Jul 8;947:1–37. doi: 10.3897/zookeys.947.51175 (PMC7363721; doi:10.3897/zookeys.947.51175)
Supplement: XML Treatment for Otacilia shenshanica [file zookeys.947.51175-treatment8.xml]

<!DOCTYPE tp:taxon-treatment
  PUBLIC "-//TaxonX//DTD Taxonomic Treatment Publishing DTD v0 20100105//EN" "tax-treatment-NSO.dtd">
<tp:taxon-treatment xmlns:tp="http://www.plazi.org/taxpub"><tp:treatment-meta><kwd-group><label>Taxon classification</label><kwd><named-content xmlns:xlink="http://www.w3.org/1999/xlink" content-type="kingdom">Animalia</named-content></kwd><kwd><named-content xmlns:xlink="http://www.w3.org/1999/xlink" content-type="order">Araneae</named-content></kwd><kwd><named-content xmlns:xlink="http://www.w3.org/1999/xlink" content-type="family">Phrurolithidae</named-content></kwd></kwd-group><mixed-citation publication-type="journal"><person-group><name><surname>Liu</surname><given-names>Ke-Ke</given-names></name><name><surname>Luo</surname><given-names>Hui-Pu</given-names></name><name><surname>Ying</surname><given-names>Yuan-Hao</given-names></name><name><surname>Xiao</surname><given-names>Yu-Xin</given-names></name><name><surname>Xu</surname><given-names>Xiang</given-names></name><name><surname>Xiao</surname><given-names>Yong-Hong</given-names></name></person-group><article-title>A survey of <tp:taxon-name><tp:taxon-name-part taxon-name-part-type="family">Phrurolithidae</tp:taxon-name-part></tp:taxon-name> spiders from Jinggang Mountain National Nature Reserve, Jiangxi Province, China</article-title><source>Zookeys</source><day>08</day><month>7</month><year>2020</year><volume>947</volume><fpage>1</fpage><lpage>37</lpage><pub-id pub-id-type="doi">10.3897/zookeys.947.51175</pub-id></mixed-citation></tp:treatment-meta><tp:nomenclature><tp:taxon-name><object-id xmlns:xlink="http://www.w3.org/1999/xlink" content-type="arpha" xlink:type="simple">3B2C98BE-CFCF-5366-AB5C-4B7C09D3117B</object-id>
              <tp:taxon-name-part taxon-name-part-type="genus" reg="Otacilia">Otacilia</tp:taxon-name-part>
              <tp:taxon-name-part taxon-name-part-type="species" reg="shenshanica">shenshanica</tp:taxon-name-part>
              <object-id xmlns:xlink="http://www.w3.org/1999/xlink" content-type="zoobank" xlink:type="simple">http://zoobank.org/354A0C02-F10E-4B37-94AB-2FFDCA6F3EB2</object-id>
            </tp:taxon-name><tp:taxon-authority>Liu</tp:taxon-authority><tp:taxon-status xmlns:xlink="http://www.w3.org/1999/xlink" xlink:type="simple">sp. nov.</tp:taxon-status><xref ref-type="fig" rid="F17">Figures 15</xref><xref ref-type="fig" rid="F18">, 16</xref><xref ref-type="fig" rid="F19">, 17</xref></tp:nomenclature><tp:treatment-sec sec-type="type material" id="SECID0EKOAI"><title>Type material.</title><p><bold><italic>Holotype</italic></bold>: ♂, China: Jiangxi Province, Ji’an City, Jinggangshan County Level City, Dalong Town, Yuantou Village, <named-content xmlns:xlink="http://www.w3.org/1999/xlink" content-type="dwc:verbatimCoordinates" xlink:type="simple"><named-content content-type="geo-json" specific-use="{&#34;type&#34;:&#34;Point&#34;,&#34;coordinates&#34;:[114.106000,26.632000]}" id="NCID0EYOAI" xlink:type="simple">26°37'55.2"N, 114°06'21.6"E</named-content></named-content>, 1029 m, 5 April 2014, leg. Ke-Ke Liu et al. <bold><italic>Paratypes</italic></bold>: ♀, with same data as holotype; 1♂, 2♀, <named-content xmlns:xlink="http://www.w3.org/1999/xlink" content-type="dwc:verbatimCoordinates" xlink:type="simple"><named-content content-type="geo-json" specific-use="{&#34;type&#34;:&#34;Point&#34;,&#34;coordinates&#34;:[114.106000,26.626000]}" id="NCID0EDPAI" xlink:type="simple">26°37'33.6"N, 114°06'21.6"E</named-content></named-content>, 791 m, other data as holotype; 1♀, Longshi Town, Maoping, Shenshan Village, Shenshan, <named-content xmlns:xlink="http://www.w3.org/1999/xlink" content-type="dwc:verbatimCoordinates" xlink:type="simple"><named-content content-type="geo-json" specific-use="{&#34;type&#34;:&#34;Point&#34;,&#34;coordinates&#34;:[114.111000,26.637000]}" id="NCID0ELPAI" xlink:type="simple">26°38'13.2"N, 114°06'39.6"E</named-content></named-content>, 1099 m, 6 April 2014, leg. Ke-Ke Liu et al.</p></tp:treatment-sec><tp:treatment-sec sec-type="etymology" id="SECID0EQPAI"><title>Etymology.</title><p>The specific name refers to the type locality, Shenshan; adjective.</p></tp:treatment-sec><tp:treatment-sec sec-type="Differential diagnosis" id="SECID0EVPAI"><title>Differential diagnosis.</title><p>The new species differs from <italic><tp:taxon-name><tp:taxon-name-part taxon-name-part-type="genus" reg="Otacilia">O.</tp:taxon-name-part> <tp:taxon-name-part taxon-name-part-type="species" reg="hengshan">hengshan</tp:taxon-name-part></tp:taxon-name></italic> (Song, 1990) by the bend of the <abbrev xmlns:xlink="http://www.w3.org/1999/xlink" xlink:title="retrolateral tibial apophysis" id="ABBRID0EGQAI" xlink:type="simple">RTA</abbrev> with a strong basal apophysis (Figs <xref ref-type="fig" rid="F17">15C, E, F</xref>, <xref ref-type="fig" rid="F19">17C</xref>) (vs. the sub-median part of the <abbrev xmlns:xlink="http://www.w3.org/1999/xlink" xlink:title="retrolateral tibial apophysis" id="ABBRID0ESQAI" xlink:type="simple">RTA</abbrev> with a strong apophysis) and the wider median septum located medially (Fig. <xref ref-type="fig" rid="F18">16C, D</xref>) (vs. narrowed).</p><fig id="F17" position="float" orientation="portrait"><object-id xmlns:xlink="http://www.w3.org/1999/xlink" content-type="doi" xlink:type="simple">10.3897/zookeys.947.51175.figure15</object-id><object-id xmlns:xlink="http://www.w3.org/1999/xlink" content-type="arpha" xlink:type="simple">21BC5601-F8EF-509F-B001-752F0EAF79DD</object-id><label>Figure 15.</label><caption><p><italic><tp:taxon-name><tp:taxon-name-part taxon-name-part-type="genus" reg="Otacilia">Otacilia</tp:taxon-name-part> <tp:taxon-name-part taxon-name-part-type="species" reg="shenshanica">shenshanica</tp:taxon-name-part></tp:taxon-name></italic> sp. nov., male holotype <bold>A</bold> habitus, dorsal view <bold>B</bold> same, ventral view <bold>C</bold> palp, prolateral view <bold>D</bold> same, ventral-distal view <bold>E</bold> same, retrolateral view <bold>F</bold> same, dorsal view. Scale bars: 0.5 mm (<bold>A, B</bold>), 0.1 mm (<bold>C–F</bold>). Abbreviations: <abbrev xmlns:xlink="http://www.w3.org/1999/xlink" xlink:title="distal tegular apophysis" id="ABBRID0E4RAI" xlink:type="simple">dTA</abbrev> – distal tegular apophysis, E – embolus, <abbrev xmlns:xlink="http://www.w3.org/1999/xlink" xlink:title="femoral apophysis" id="ABBRID0EBSAI" xlink:type="simple">FA</abbrev> – femoral apophysis, <abbrev xmlns:xlink="http://www.w3.org/1999/xlink" xlink:title="retrolateral tibial apophysis" id="ABBRID0EFSAI" xlink:type="simple">RTA</abbrev> – retrolateral tibial apophysis, <abbrev xmlns:xlink="http://www.w3.org/1999/xlink" xlink:title="retrolateral tegular apophysis" id="ABBRID0EJSAI" xlink:type="simple">rTA</abbrev> – retrolateral tegular apophysis, <abbrev xmlns:xlink="http://www.w3.org/1999/xlink" xlink:title="sperm duct" id="ABBRID0ENSAI" xlink:type="simple">SD</abbrev> – sperm duct.</p></caption><graphic xmlns:xlink="http://www.w3.org/1999/xlink" xlink:href="zookeys-947-001-g017.jpg" position="float" orientation="portrait" xlink:type="simple" id="oo_430154.jpg"><uri content-type="original_file" xlink:type="simple">https://binary.pensoft.net/fig/430154</uri></graphic></fig></tp:treatment-sec><tp:treatment-sec sec-type="description" id="SECID0EWSAI"><title>Description.</title><p><bold>Male</bold> (holotype). Habitus as in Fig. <xref ref-type="fig" rid="F17">15A</xref>. Total length 3.87, carapace 1.72 long, 1.45 wide. <bold><italic>Eye</italic></bold> sizes and interdistances: <abbrev xmlns:xlink="http://www.w3.org/1999/xlink" xlink:title="anterior median eye" id="ABBRID0EFTAI" xlink:type="simple">AME</abbrev> 0.08, <abbrev xmlns:xlink="http://www.w3.org/1999/xlink" xlink:title="anterior lateral eye" id="ABBRID0EJTAI" xlink:type="simple">ALE</abbrev> 0.10, <abbrev xmlns:xlink="http://www.w3.org/1999/xlink" xlink:title="posterior median eye" id="ABBRID0ENTAI" xlink:type="simple">PME</abbrev> 0.08, <abbrev xmlns:xlink="http://www.w3.org/1999/xlink" xlink:title="posterior lateral eye" id="ABBRID0ERTAI" xlink:type="simple">PLE</abbrev> 0.09; <abbrev xmlns:xlink="http://www.w3.org/1999/xlink" xlink:title="anterior lateral eye" id="ABBRID0EVTAI" xlink:type="simple">ALE</abbrev>−<abbrev xmlns:xlink="http://www.w3.org/1999/xlink" xlink:title="anterior median eye" id="ABBRID0EZTAI" xlink:type="simple">AME</abbrev> 0.03, <abbrev xmlns:xlink="http://www.w3.org/1999/xlink" xlink:title="anterior median eye" id="ABBRID0E4TAI" xlink:type="simple">AME</abbrev>–<abbrev xmlns:xlink="http://www.w3.org/1999/xlink" xlink:title="anterior median eye" id="ABBRID0EBUAI" xlink:type="simple">AME</abbrev> 0.06, <abbrev xmlns:xlink="http://www.w3.org/1999/xlink" xlink:title="posterior lateral eye" id="ABBRID0EFUAI" xlink:type="simple">PLE</abbrev>−<abbrev xmlns:xlink="http://www.w3.org/1999/xlink" xlink:title="posterior median eye" id="ABBRID0EJUAI" xlink:type="simple">PME</abbrev> 0.07, <abbrev xmlns:xlink="http://www.w3.org/1999/xlink" xlink:title="posterior median eye" id="ABBRID0ENUAI" xlink:type="simple">PME</abbrev>–<abbrev xmlns:xlink="http://www.w3.org/1999/xlink" xlink:title="posterior median eye" id="ABBRID0ERUAI" xlink:type="simple">PME</abbrev> 0.14, <abbrev xmlns:xlink="http://www.w3.org/1999/xlink" xlink:title="anterior lateral eye" id="ABBRID0EVUAI" xlink:type="simple">ALE</abbrev>−<abbrev xmlns:xlink="http://www.w3.org/1999/xlink" xlink:title="anterior lateral eye" id="ABBRID0EZUAI" xlink:type="simple">ALE</abbrev> 0.27, <abbrev xmlns:xlink="http://www.w3.org/1999/xlink" xlink:title="posterior lateral eye" id="ABBRID0E4UAI" xlink:type="simple">PLE</abbrev>−<abbrev xmlns:xlink="http://www.w3.org/1999/xlink" xlink:title="posterior lateral eye" id="ABBRID0EBVAI" xlink:type="simple">PLE</abbrev> 0.41, <abbrev xmlns:xlink="http://www.w3.org/1999/xlink" xlink:title="anterior lateral eye" id="ABBRID0EFVAI" xlink:type="simple">ALE</abbrev>−<abbrev xmlns:xlink="http://www.w3.org/1999/xlink" xlink:title="posterior lateral eye" id="ABBRID0EJVAI" xlink:type="simple">PLE</abbrev> 0.11, <abbrev xmlns:xlink="http://www.w3.org/1999/xlink" xlink:title="anterior median eye" id="ABBRID0ENVAI" xlink:type="simple">AME</abbrev>−<abbrev xmlns:xlink="http://www.w3.org/1999/xlink" xlink:title="posterior median eye" id="ABBRID0ERVAI" xlink:type="simple">PME</abbrev> 0.10, <abbrev xmlns:xlink="http://www.w3.org/1999/xlink" xlink:title="anterior lateral eye" id="ABBRID0EVVAI" xlink:type="simple">ALE</abbrev>−<abbrev xmlns:xlink="http://www.w3.org/1999/xlink" xlink:title="posterior median eye" id="ABBRID0EZVAI" xlink:type="simple">PME</abbrev> 0.19. <abbrev xmlns:xlink="http://www.w3.org/1999/xlink" xlink:title="median ocular area" id="ABBRID0E4VAI" xlink:type="simple">MOA</abbrev> 0.26 long, front width 0.21, back width 0.29. Cervical groove and fovea distinct. <bold><italic>Chelicerae</italic></bold> (Fig. <xref ref-type="fig" rid="F17">15A, B</xref>) with three promarginal (middle largest, distal smallest) and six retromarginal teeth (distal largest, proximal smallest). <bold><italic>Sternum</italic></bold> (Fig. <xref ref-type="fig" rid="F17">15B</xref>), posterior pointed. <bold><italic>Abdomen</italic></bold> (Fig. <xref ref-type="fig" rid="F17">15A, B</xref>) 1.98 long, 1.38 wide, weak dorsal scutum in anterior half. <bold><italic>Leg</italic></bold> measurements: I 7.21 (1.87, 0.70, 2.24, 1.77, 0.63); II 5.52 (1.52, 0.58, 1.45, 1.38, 0.59); III 4.86 (1.31, 0.54, 1.08, 1.33, 0.60); IV 7.77 (2.09, 0.63, 1.88, 2.15, 1.02). Leg spination: femur I with two dorsal spines, femora II−IV with one dorsal spine each; femora I pv1111 (right), pv11111, II pv111; tibiae I v22222222, II v222222; metatarsi I v2222, II v1222.</p><p><bold><italic>Colouration</italic></bold> (Fig. <xref ref-type="fig" rid="F17">15A, B</xref>). Carapace yellow, with radial, irregular dark stripes medially and arch-shaped dark stripes around margin. Chelicerae yellow-brown. Endites yellow. Labium yellow-brown. Sternum yellow. Legs yellow, without annulations on tibiae and distal part of femora, patellae, and metatarsi. Abdomen dark brown, with pair of oval and pair of clavate yellowish spots on the posterior dorsal scutum, three light chevron-shaped stripes in posterior part, and yellowish arch-shaped stripe in front of the anal tubercle.</p><p><bold><italic>Palp</italic></bold> (Figs <xref ref-type="fig" rid="F17">15C−F</xref>, <xref ref-type="fig" rid="F19">17</xref>). Femoral apophysis well developed, width less than half of length. Patella unmodified. Retrolateral tibial apophysis large, slightly less than tibia, finger-like, bending inwards towards base of cymbium, with strong basal apophysis and blunt tip. Sperm duct O-shaped, strongly sclerotised, around base of retrolateral tegular apophysis, distal tegular apophysis and embolus. Retrolateral tegular apophysis clavate, slightly shorter than embolus. Distal tegular apophysis triangular, accompanied by embolus and subterminal apophysis. Embolus, thick, hook-shaped, with broad base and blunt tip.</p><fig id="F18" position="float" orientation="portrait"><object-id xmlns:xlink="http://www.w3.org/1999/xlink" content-type="doi" xlink:type="simple">10.3897/zookeys.947.51175.figure16</object-id><object-id xmlns:xlink="http://www.w3.org/1999/xlink" content-type="arpha" xlink:type="simple">37966AF4-71D4-51FB-A9D4-CAE57E48C160</object-id><label>Figure 16.</label><caption><p><italic><tp:taxon-name><tp:taxon-name-part taxon-name-part-type="genus" reg="Otacilia">Otacilia</tp:taxon-name-part> <tp:taxon-name-part taxon-name-part-type="species" reg="shenshanica">shenshanica</tp:taxon-name-part></tp:taxon-name></italic> sp. nov., female paratype <bold>A</bold> habitus, dorsal view <bold>B</bold> same, ventral view <bold>C</bold> epigyne, ventral view <bold>D</bold> epigyne, dorsal view. Scale bars: 0.5 mm (<bold>A, B</bold>), 0.1 mm (<bold>C, D</bold>). Abbreviations: B – bursa, <abbrev xmlns:xlink="http://www.w3.org/1999/xlink" xlink:title="copulatory duct" id="ABBRID0ESYAI" xlink:type="simple">CD</abbrev> – copulatory duct, <abbrev xmlns:xlink="http://www.w3.org/1999/xlink" xlink:title="copulatory opening" id="ABBRID0EWYAI" xlink:type="simple">CO</abbrev> – copulatory opening, <abbrev xmlns:xlink="http://www.w3.org/1999/xlink" xlink:title="connecting tube" id="ABBRID0E1YAI" xlink:type="simple">CT</abbrev> – connecting tube, <abbrev xmlns:xlink="http://www.w3.org/1999/xlink" xlink:title="fertilisation duct" id="ABBRID0E5YAI" xlink:type="simple">FD</abbrev> – fertilisation ducts, <abbrev xmlns:xlink="http://www.w3.org/1999/xlink" xlink:title="glandular appendage" id="ABBRID0ECZAI" xlink:type="simple">GA</abbrev> – glandular appendage, <abbrev xmlns:xlink="http://www.w3.org/1999/xlink" xlink:title="median septum" id="ABBRID0EGZAI" xlink:type="simple">MS</abbrev> – median septum, <abbrev xmlns:xlink="http://www.w3.org/1999/xlink" xlink:title="spermathecae" id="ABBRID0EKZAI" xlink:type="simple">SP</abbrev> – spermathecae.</p></caption><graphic xmlns:xlink="http://www.w3.org/1999/xlink" xlink:href="zookeys-947-001-g018.jpg" position="float" orientation="portrait" xlink:type="simple" id="oo_430155.jpg"><uri content-type="original_file" xlink:type="simple">https://binary.pensoft.net/fig/430155</uri></graphic></fig><p><bold>Female.</bold> Habitus as in Fig. <xref ref-type="fig" rid="F18">16A, B</xref>. Darker than males. Total length 4.35, carapace 1.91 long, 1.67 wide. <bold><italic>Eye</italic></bold> sizes and interdistances: <abbrev xmlns:xlink="http://www.w3.org/1999/xlink" xlink:title="anterior median eye" id="ABBRID0E5ZAI" xlink:type="simple">AME</abbrev> 0.10, <abbrev xmlns:xlink="http://www.w3.org/1999/xlink" xlink:title="anterior lateral eye" id="ABBRID0EC1AI" xlink:type="simple">ALE</abbrev> 0.11, <abbrev xmlns:xlink="http://www.w3.org/1999/xlink" xlink:title="posterior median eye" id="ABBRID0EG1AI" xlink:type="simple">PME</abbrev> 0.09, <abbrev xmlns:xlink="http://www.w3.org/1999/xlink" xlink:title="posterior lateral eye" id="ABBRID0EK1AI" xlink:type="simple">PLE</abbrev> 0.10; <abbrev xmlns:xlink="http://www.w3.org/1999/xlink" xlink:title="anterior lateral eye" id="ABBRID0EO1AI" xlink:type="simple">ALE</abbrev>−<abbrev xmlns:xlink="http://www.w3.org/1999/xlink" xlink:title="anterior median eye" id="ABBRID0ES1AI" xlink:type="simple">AME</abbrev> 0.02 <abbrev xmlns:xlink="http://www.w3.org/1999/xlink" xlink:title="anterior median eye" id="ABBRID0EW1AI" xlink:type="simple">AME</abbrev>–<abbrev xmlns:xlink="http://www.w3.org/1999/xlink" xlink:title="anterior median eye" id="ABBRID0E11AI" xlink:type="simple">AME</abbrev> 0.07, <abbrev xmlns:xlink="http://www.w3.org/1999/xlink" xlink:title="posterior lateral eye" id="ABBRID0E51AI" xlink:type="simple">PLE</abbrev>−<abbrev xmlns:xlink="http://www.w3.org/1999/xlink" xlink:title="posterior median eye" id="ABBRID0EC2AI" xlink:type="simple">PME</abbrev> 0.08, <abbrev xmlns:xlink="http://www.w3.org/1999/xlink" xlink:title="posterior median eye" id="ABBRID0EG2AI" xlink:type="simple">PME</abbrev>–<abbrev xmlns:xlink="http://www.w3.org/1999/xlink" xlink:title="posterior median eye" id="ABBRID0EK2AI" xlink:type="simple">PME</abbrev> 0.14, <abbrev xmlns:xlink="http://www.w3.org/1999/xlink" xlink:title="anterior lateral eye" id="ABBRID0EO2AI" xlink:type="simple">ALE</abbrev>−<abbrev xmlns:xlink="http://www.w3.org/1999/xlink" xlink:title="anterior lateral eye" id="ABBRID0ES2AI" xlink:type="simple">ALE</abbrev> 0.30, <abbrev xmlns:xlink="http://www.w3.org/1999/xlink" xlink:title="posterior lateral eye" id="ABBRID0EW2AI" xlink:type="simple">PLE</abbrev>−<abbrev xmlns:xlink="http://www.w3.org/1999/xlink" xlink:title="posterior lateral eye" id="ABBRID0E12AI" xlink:type="simple">PLE</abbrev> 0.47, <abbrev xmlns:xlink="http://www.w3.org/1999/xlink" xlink:title="anterior lateral eye" id="ABBRID0E52AI" xlink:type="simple">ALE</abbrev>−<abbrev xmlns:xlink="http://www.w3.org/1999/xlink" xlink:title="posterior lateral eye" id="ABBRID0EC3AI" xlink:type="simple">PLE</abbrev> 0.11, <abbrev xmlns:xlink="http://www.w3.org/1999/xlink" xlink:title="anterior median eye" id="ABBRID0EG3AI" xlink:type="simple">AME</abbrev>−<abbrev xmlns:xlink="http://www.w3.org/1999/xlink" xlink:title="posterior median eye" id="ABBRID0EK3AI" xlink:type="simple">PME</abbrev> 0.11, <abbrev xmlns:xlink="http://www.w3.org/1999/xlink" xlink:title="anterior lateral eye" id="ABBRID0EO3AI" xlink:type="simple">ALE</abbrev>−<abbrev xmlns:xlink="http://www.w3.org/1999/xlink" xlink:title="posterior median eye" id="ABBRID0ES3AI" xlink:type="simple">PME</abbrev> 0.11. <abbrev xmlns:xlink="http://www.w3.org/1999/xlink" xlink:title="median ocular area" id="ABBRID0EW3AI" xlink:type="simple">MOA</abbrev> 0.28 long, front width 0.25, back width 0.33. <bold><italic>Abdomen</italic></bold> (Fig. <xref ref-type="fig" rid="F18">16A</xref>) 2.27 long, 1.73 wide. <bold><italic>Legs</italic></bold> (Fig. <xref ref-type="fig" rid="F15">13A</xref>) measurements: I 7.84 (2.03, 0.75, 2.39, 1.83, 0.84); II 6.61 (1.74, 0.66, 1.87, 1.51, 0.83); III 5.52 (1.43, 0.62, 1.34, 1.42, 0.71); IV 8.39 (2.23, 0.74, 2.01, 2.33, 1.08). Leg spination: femur I pv1111; tibia II v22222222.</p><p><bold><italic>Colouration</italic></bold> (Fig. <xref ref-type="fig" rid="F18">16A, B</xref>). Abdomen with pair of irregular yellowish spots behind the first pair of oval spots.</p><p><bold><italic>Epigyne</italic></bold> (Fig. <xref ref-type="fig" rid="F18">16C, D</xref>). Epigynal plate bow-shaped, antero-medially with pair of concaved copulatory openings, with triangular median septum, copulatory ducts, glandular appendage, connecting tubes and spermathecae distinctly visible through integument in intact epigyne. Copulatory ducts broad, slightly sloping, located between copulatory openings and glandular appendages, posteriorly with pair of large, bean-shaped, transparent bursae. Glandular appendages short, partly covered by bursae, located on anterior of connecting tubes. Connecting tubes, twice the length of copulatory ducts, located between glandular appendages and spermathecae. Spermathecae globular, slightly separated. Fertilisation duct short, located apically on spermathecae, extending anteriorly.</p></tp:treatment-sec><tp:treatment-sec sec-type="distribution" id="SECID0E54AI"><title>Distribution.</title><p>Known only from the type locality in Jiangxi Province, China (Map <xref ref-type="fig" rid="F10">2</xref>).</p><fig id="F19" position="float" orientation="portrait"><object-id xmlns:xlink="http://www.w3.org/1999/xlink" content-type="doi" xlink:type="simple">10.3897/zookeys.947.51175.figure17</object-id><object-id xmlns:xlink="http://www.w3.org/1999/xlink" content-type="arpha" xlink:type="simple">74A23D50-DBAF-5841-9F35-7352049D278D</object-id><label>Figure 17.</label><caption><p>SEM micrographs of <italic><tp:taxon-name><tp:taxon-name-part taxon-name-part-type="genus" reg="Otacilia">Otacilia</tp:taxon-name-part> <tp:taxon-name-part taxon-name-part-type="species" reg="shenshanica">shenshanica</tp:taxon-name-part></tp:taxon-name></italic> sp. nov., palp of male paratype <bold>A</bold> proventral view <bold>B</bold> same, detail showing embolus <bold>C</bold> retrolateral view <bold>D</bold> same, detail of conductor, embolus and tegular apophysis. Scale bars: 0.1 mm (<bold>A, C</bold>), 20 µm (<bold>B, D</bold>). Abbreviations: <abbrev xmlns:xlink="http://www.w3.org/1999/xlink" xlink:title="distal tegular apophysis" id="ABBRID0EH6AI" xlink:type="simple">dTA</abbrev> – distal tegular apophysis, E – embolus, <abbrev xmlns:xlink="http://www.w3.org/1999/xlink" xlink:title="femoral apophysis" id="ABBRID0EL6AI" xlink:type="simple">FA</abbrev> – femoral apophysis , <abbrev xmlns:xlink="http://www.w3.org/1999/xlink" xlink:title="retrolateral tibial apophysis" id="ABBRID0EP6AI" xlink:type="simple">RTA</abbrev> – retrolateral tibial apophysis, <abbrev xmlns:xlink="http://www.w3.org/1999/xlink" xlink:title="retrolateral tegular apophysis" id="ABBRID0ET6AI" xlink:type="simple">rTA</abbrev> – retrolateral tegular apophysis.</p></caption><graphic xmlns:xlink="http://www.w3.org/1999/xlink" xlink:href="zookeys-947-001-g019.jpg" position="float" orientation="portrait" xlink:type="simple" id="oo_430156.jpg"><uri content-type="original_file" xlink:type="simple">https://binary.pensoft.net/fig/430156</uri></graphic></fig></tp:treatment-sec><tp:treatment-sec><!--Section generated to contain objects referenced in tp:taxon-treatment.--><fig id="F15" position="float" orientation="portrait"><object-id xmlns:xlink="http://www.w3.org/1999/xlink" content-type="doi" xlink:type="simple">10.3897/zookeys.947.51175.figure13</object-id><object-id xmlns:xlink="http://www.w3.org/1999/xlink" content-type="arpha" xlink:type="simple">83014214-3E5E-5ADF-98C2-E62E8CFE6408</object-id><label>Figure 13.</label><caption><p><italic><tp:taxon-name><tp:taxon-name-part taxon-name-part-type="genus" reg="Otacilia">Otacilia</tp:taxon-name-part> <tp:taxon-name-part taxon-name-part-type="species" reg="ovoidea">ovoidea</tp:taxon-name-part></tp:taxon-name></italic> sp. nov., male holotype <bold>A</bold> habitus, dorsal view <bold>B</bold> same, ventral view <bold>C</bold> palp, prolateral view <bold>D</bold> same, ventral view <bold>E</bold> same, retrolateral view <bold>F</bold> same, dorsal view. Scale bars: 0.5 mm (<bold>A, B</bold>), 0.1 mm (<bold>C–F</bold>). Abbreviations: <abbrev xmlns:xlink="http://www.w3.org/1999/xlink" xlink:title="distal tegular apophysis" id="ABBRID0E3AAI" xlink:type="simple">dTA</abbrev> – distal tegular apophysis, E – embolus, <abbrev xmlns:xlink="http://www.w3.org/1999/xlink" xlink:title="femoral apophysis" id="ABBRID0EABAI" xlink:type="simple">FA</abbrev> – femoral apophysis, <abbrev xmlns:xlink="http://www.w3.org/1999/xlink" xlink:title="retrolateral tegular apophysis" id="ABBRID0EEBAI" xlink:type="simple">rTA</abbrev> – retrolateral tegular apophysis, <abbrev xmlns:xlink="http://www.w3.org/1999/xlink" xlink:title="retrolateral tibial apophysis" id="ABBRID0EIBAI" xlink:type="simple">RTA</abbrev> – retrolateral tibial apophysis, <abbrev xmlns:xlink="http://www.w3.org/1999/xlink" xlink:title="sperm duct" id="ABBRID0EMBAI" xlink:type="simple">SD</abbrev> – sperm duct.</p></caption><graphic xmlns:xlink="http://www.w3.org/1999/xlink" xlink:href="zookeys-947-001-g015.jpg" position="float" orientation="portrait" xlink:type="simple" id="oo_430151.jpg"><uri content-type="original_file" xlink:type="simple">https://binary.pensoft.net/fig/430151</uri></graphic></fig><fig id="F10" position="float" orientation="portrait"><object-id xmlns:xlink="http://www.w3.org/1999/xlink" content-type="doi" xlink:type="simple">10.3897/zookeys.947.51175.map2</object-id><object-id xmlns:xlink="http://www.w3.org/1999/xlink" content-type="arpha" xlink:type="simple">531CAE72-4371-5AC7-A403-B274BD1CC059</object-id><label>Map 2.</label><caption><p>Map of China, enlargement showing records of <italic><tp:taxon-name><tp:taxon-name-part taxon-name-part-type="genus" reg="Otacilia">Otacilia</tp:taxon-name-part> <tp:taxon-name-part taxon-name-part-type="species" reg="acutangula">acutangula</tp:taxon-name-part></tp:taxon-name></italic> sp. nov., <italic><tp:taxon-name><tp:taxon-name-part taxon-name-part-type="genus" reg="Otacilia">O.</tp:taxon-name-part> <tp:taxon-name-part taxon-name-part-type="species" reg="bijiashanica">bijiashanica</tp:taxon-name-part></tp:taxon-name></italic> sp. nov., <italic><tp:taxon-name><tp:taxon-name-part taxon-name-part-type="genus" reg="Otacilia">O.</tp:taxon-name-part> <tp:taxon-name-part taxon-name-part-type="species" reg="longtanica">longtanica</tp:taxon-name-part></tp:taxon-name></italic> sp. nov., <italic><tp:taxon-name><tp:taxon-name-part taxon-name-part-type="genus" reg="Otacilia">O.</tp:taxon-name-part> <tp:taxon-name-part taxon-name-part-type="species" reg="ovoidea">ovoidea</tp:taxon-name-part></tp:taxon-name></italic> sp. nov., <italic><tp:taxon-name><tp:taxon-name-part taxon-name-part-type="genus" reg="Otacilia">O.</tp:taxon-name-part> <tp:taxon-name-part taxon-name-part-type="species" reg="shenshanica">shenshanica</tp:taxon-name-part></tp:taxon-name></italic> sp. nov., <italic><tp:taxon-name><tp:taxon-name-part taxon-name-part-type="genus" reg="Otacilia">Otacilia</tp:taxon-name-part> <tp:taxon-name-part taxon-name-part-type="species" reg="subovoidea">subovoidea</tp:taxon-name-part></tp:taxon-name></italic> sp. nov. and <italic><tp:taxon-name><tp:taxon-name-part taxon-name-part-type="genus" reg="Otacilia">O.</tp:taxon-name-part> <tp:taxon-name-part taxon-name-part-type="species" reg="xiaoxiica">xiaoxiica</tp:taxon-name-part></tp:taxon-name></italic> sp. nov. in Jinggang Mountain National Nature Reserve, Jiangxi.</p></caption><graphic xmlns:xlink="http://www.w3.org/1999/xlink" xlink:href="zookeys-947-001-g010.jpg" position="float" orientation="portrait" xlink:type="simple" id="oo_430146.jpg"><uri content-type="original_file" xlink:type="simple">https://binary.pensoft.net/fig/430146</uri></graphic></fig></tp:treatment-sec></tp:taxon-treatment>
